# Supplementary material for: ﻿Leaving no stone unturned: three additional new species of Atractus ground snakes (Serpentes, Colubridae) from Ecuador discovered using a biogeographical approach
Source: Zookeys. 2022 Sep 15;1121:175–210. doi: 10.3897/zookeys.1121.89539 (PMC9848674; doi:10.3897/zookeys.1121.89539)
Supplement: XML Treatment for Atractus discovery [file zookeys.1121.89539-treatment1.xml]

<!DOCTYPE tp:taxon-treatment
  PUBLIC "-//TaxonX//DTD Taxonomic Treatment Publishing DTD v0 20100105//EN" "tax-treatment-NSO.dtd">
<tp:taxon-treatment xmlns:tp="http://www.plazi.org/taxpub"><tp:treatment-meta><kwd-group><label>Taxon classification</label><kwd>
                <named-content content-type="kingdom">Animalia</named-content>
              </kwd><kwd>
                <named-content content-type="order">Squamata</named-content>
              </kwd><kwd>
                <named-content content-type="family">Colubridae</named-content>
              </kwd></kwd-group><mixed-citation publication-type="journal"><person-group><name><surname>Arteaga</surname><given-names>Alejandro</given-names></name><name><surname>Quezada</surname><given-names>Amanda</given-names></name><name><surname>Vieira</surname><given-names>Jose</given-names></name><name><surname>Guayasamin</surname><given-names>Juan M.</given-names></name></person-group><article-title>﻿Leaving no stone unturned: three additional new species of <italic><tp:taxon-name><tp:taxon-name-part taxon-name-part-type="genus" reg="Atractus">Atractus</tp:taxon-name-part></tp:taxon-name></italic> ground snakes (<tp:taxon-name><tp:taxon-name-part taxon-name-part-type="suborder">Serpentes</tp:taxon-name-part></tp:taxon-name>, <tp:taxon-name><tp:taxon-name-part taxon-name-part-type="family">Colubridae</tp:taxon-name-part></tp:taxon-name>) from Ecuador discovered using a biogeographical approach</article-title><source>Zookeys</source><day>15</day><month>09</month><year>2022</year><volume>1121</volume><fpage>175</fpage><lpage>210</lpage><pub-id pub-id-type="doi">10.3897/zookeys.1121.89539</pub-id></mixed-citation></tp:treatment-meta><tp:nomenclature><label>﻿</label><tp:taxon-name>
              <object-id xmlns:xlink="http://www.w3.org/1999/xlink" content-type="arpha" xlink:type="simple">B4E06A0D-FC6B-5164-9B85-3AEBD85F1CE6</object-id>
              <tp:taxon-name-part taxon-name-part-type="genus" reg="Atractus">Atractus</tp:taxon-name-part>
              <tp:taxon-name-part taxon-name-part-type="species" reg="discovery">discovery</tp:taxon-name-part>
              <object-id xmlns:xlink="http://www.w3.org/1999/xlink" content-type="zoobank" xlink:type="simple">https://zoobank.org/0343A95C-BC4B-4654-8333-55D8A34CD2EF</object-id>
            </tp:taxon-name><tp:taxon-status xmlns:xlink="http://www.w3.org/1999/xlink" xlink:type="simple">sp. nov.</tp:taxon-status><xref ref-type="fig" rid="F3">Figs 3</xref><xref ref-type="fig" rid="F4">, 4</xref><xref ref-type="fig" rid="F5">, 5d Proposed standard english name: Discovery Ground Snake. Proposed standard spanish name: Culebra tierrera de Discovery.</xref></tp:nomenclature><tp:treatment-sec sec-type="Holotype" id="SECID0ECDAI"><title>Holotype.</title><p><named-content xmlns:xlink="http://www.w3.org/1999/xlink" content-type="dwc:institutional_code" xlink:title="Museo de Zoología de la Universidad San Francisco de Quito" xlink:href="http://grbio.org/institution/universidad-san-francisco-de-quito" xlink:type="simple">ZSFQ</named-content> 4937 (Figs <xref ref-type="fig" rid="F3">3</xref>, <xref ref-type="fig" rid="F4">4</xref>), adult male collected by Alejandro Arteaga and Amanda Quezada at Amaluza, Azuay province, Ecuador (<named-content xmlns:xlink="http://www.w3.org/1999/xlink" content-type="dwc:verbatimCoordinates" xlink:type="simple"><named-content content-type="geo-json" specific-use="{&#34;type&#34;:&#34;Point&#34;,&#34;coordinates&#34;:[-78.565370,-2.615820]}" id="NCID0EXDAI" xlink:type="simple">S2.61582, W78.56537</named-content></named-content>; 2002 m).</p><fig id="F3" position="float" orientation="portrait"><object-id xmlns:xlink="http://www.w3.org/1999/xlink" content-type="doi" xlink:type="simple">10.3897/zookeys.1121.89539.figure3</object-id><object-id xmlns:xlink="http://www.w3.org/1999/xlink" content-type="arpha" xlink:type="simple">E6B0A61D-FCF4-5ADF-8E57-6181A92FE41C</object-id><label>Figure 3.</label><caption><p>Adult male holotype of <italic><tp:taxon-name><tp:taxon-name-part taxon-name-part-type="genus" reg="Atractus">Atractus</tp:taxon-name-part><tp:taxon-name-part taxon-name-part-type="species" reg="discovery">discovery</tp:taxon-name-part></tp:taxon-name></italic> sp. nov. <named-content xmlns:xlink="http://www.w3.org/1999/xlink" content-type="dwc:institutional_code" xlink:title="Museo de Zoología de la Universidad San Francisco de Quito" xlink:href="http://grbio.org/institution/universidad-san-francisco-de-quito" xlink:type="simple">ZSFQ</named-content> 4937 in <bold>a</bold> dorsal and <bold>b</bold> ventral view.</p></caption><graphic xmlns:xlink="http://www.w3.org/1999/xlink" xlink:href="zookeys-1121-175_article-89539__-g003.jpg" position="float" orientation="portrait" xlink:type="simple" id="oo_744141.jpg"><uri content-type="original_file" xlink:type="simple">https://binary.pensoft.net/fig/744141</uri></graphic></fig><fig id="F4" position="float" orientation="portrait"><object-id xmlns:xlink="http://www.w3.org/1999/xlink" content-type="doi" xlink:type="simple">10.3897/zookeys.1121.89539.figure4</object-id><object-id xmlns:xlink="http://www.w3.org/1999/xlink" content-type="arpha" xlink:type="simple">D2FB4866-E0A3-59E0-97E6-E4DF2F688559</object-id><label>Figure 4.</label><caption><p>Head of the adult male holotype of <italic><tp:taxon-name><tp:taxon-name-part taxon-name-part-type="genus" reg="Atractus">Atractus</tp:taxon-name-part><tp:taxon-name-part taxon-name-part-type="species" reg="discovery">discovery</tp:taxon-name-part></tp:taxon-name></italic> sp. nov. <named-content xmlns:xlink="http://www.w3.org/1999/xlink" content-type="dwc:institutional_code" xlink:title="Museo de Zoología de la Universidad San Francisco de Quito" xlink:href="http://grbio.org/institution/universidad-san-francisco-de-quito" xlink:type="simple">ZSFQ</named-content> 4937 in <bold>a</bold> dorsal <bold>b</bold> ventral <bold>c</bold> lateral right, and <bold>d</bold> lateral left view.</p></caption><graphic xmlns:xlink="http://www.w3.org/1999/xlink" xlink:href="zookeys-1121-175_article-89539__-g004.jpg" position="float" orientation="portrait" xlink:type="simple" id="oo_744142.jpg"><uri content-type="original_file" xlink:type="simple">https://binary.pensoft.net/fig/744142</uri></graphic></fig></tp:treatment-sec><tp:treatment-sec sec-type="Paratypes" id="SECID0EAGAI"><title>Paratypes.</title><p><named-content xmlns:xlink="http://www.w3.org/1999/xlink" content-type="dwc:institutional_code" xlink:title="Museo de Zoología de la Universidad San Francisco de Quito" xlink:href="http://grbio.org/institution/universidad-san-francisco-de-quito" xlink:type="simple">ZSFQ</named-content> 4936 (Fig. <xref ref-type="fig" rid="F5">5d</xref>), adult female collected by Alejandro Arteaga and Amanda Quezada at the type locality. <named-content xmlns:xlink="http://www.w3.org/1999/xlink" content-type="dwc:institutional_code" xlink:title="Museo de Zoología de la Universidad del Azuay" xlink:href="ttp://grbio.org/institution/universidad-del-azuay" xlink:type="simple">MZUA</named-content>.Re.466, adult female collected on 16 November 2018 at Campamento Arenales, Morona Santiago province, Ecuador (<named-content xmlns:xlink="http://www.w3.org/1999/xlink" content-type="dwc:verbatimCoordinates" xlink:type="simple"><named-content content-type="geo-json" specific-use="{&#34;type&#34;:&#34;Point&#34;,&#34;coordinates&#34;:[-78.565070,-2.592530]}" id="NCID0EVGAI" xlink:type="simple">S2.59253, W78.56507</named-content></named-content>; 2057 m).</p><fig id="F5" position="float" orientation="portrait"><object-id xmlns:xlink="http://www.w3.org/1999/xlink" content-type="doi" xlink:type="simple">10.3897/zookeys.1121.89539.figure5</object-id><object-id xmlns:xlink="http://www.w3.org/1999/xlink" content-type="arpha" xlink:type="simple">696C2694-C659-500E-81E7-B0F5D4F94087</object-id><label>Figure 5.</label><caption><p>Photographs of living specimens of brown-colored <italic><tp:taxon-name><tp:taxon-name-part taxon-name-part-type="genus" reg="Atractus">Atractus</tp:taxon-name-part></tp:taxon-name></italic> occurring along the Amazonian slopes of the Andes in Ecuador <bold>a</bold><italic><tp:taxon-name><tp:taxon-name-part taxon-name-part-type="genus" reg="Atractus">A.</tp:taxon-name-part><tp:taxon-name-part taxon-name-part-type="species" reg="arangoi">arangoi</tp:taxon-name-part></tp:taxon-name></italic><named-content xmlns:xlink="http://www.w3.org/1999/xlink" content-type="dwc:institutional_code" xlink:title="Museo de Zoología de la Universidad San Francisco de Quito" xlink:href="http://grbio.org/institution/universidad-san-francisco-de-quito" xlink:type="simple">ZSFQ</named-content> 4948 from Jatun Sacha Biological Reserve, Napo province, Ecuador <bold>b</bold><italic><tp:taxon-name><tp:taxon-name-part taxon-name-part-type="genus" reg="Atractus">A.</tp:taxon-name-part><tp:taxon-name-part taxon-name-part-type="species" reg="resplendens">resplendens</tp:taxon-name-part></tp:taxon-name></italic><named-content xmlns:xlink="http://www.w3.org/1999/xlink" content-type="dwc:institutional_code" xlink:title="Museo de Zoología de la Universidad San Francisco de Quito" xlink:href="http://grbio.org/institution/universidad-san-francisco-de-quito" xlink:type="simple">ZSFQ</named-content> 4953 from Montañas de San Antonio, Tungurahua province, Ecuador <bold>c</bold><italic><tp:taxon-name><tp:taxon-name-part taxon-name-part-type="genus" reg="Atractus">A.</tp:taxon-name-part><tp:taxon-name-part taxon-name-part-type="species" reg="duboisi">duboisi</tp:taxon-name-part></tp:taxon-name></italic> from Orito Yacu, Napo province, Ecuador <bold>d</bold><italic><tp:taxon-name><tp:taxon-name-part taxon-name-part-type="genus" reg="Atractus">A.</tp:taxon-name-part><tp:taxon-name-part taxon-name-part-type="species" reg="discovery">discovery</tp:taxon-name-part></tp:taxon-name></italic> sp. nov. <named-content xmlns:xlink="http://www.w3.org/1999/xlink" content-type="dwc:institutional_code" xlink:title="Museo de Zoología de la Universidad San Francisco de Quito" xlink:href="http://grbio.org/institution/universidad-san-francisco-de-quito" xlink:type="simple">ZSFQ</named-content> 4936 from Amaluza, Azuay province, Ecuador <bold>e</bold><italic><tp:taxon-name><tp:taxon-name-part taxon-name-part-type="genus" reg="Atractus">A.</tp:taxon-name-part><tp:taxon-name-part taxon-name-part-type="species" reg="orcesi">orcesi</tp:taxon-name-part></tp:taxon-name></italic><named-content xmlns:xlink="http://www.w3.org/1999/xlink" content-type="dwc:institutional_code" xlink:title="Museo de Zoología de la Universidad San Francisco de Quito" xlink:href="http://grbio.org/institution/universidad-san-francisco-de-quito" xlink:type="simple">ZSFQ</named-content> 2234 from El Higuerón, Sucumbíos province, Ecuador <bold>f</bold><italic><tp:taxon-name><tp:taxon-name-part taxon-name-part-type="genus" reg="Atractus">A.</tp:taxon-name-part><tp:taxon-name-part taxon-name-part-type="species" reg="pachacamac">pachacamac</tp:taxon-name-part></tp:taxon-name></italic> from Nangaritza, Zamora Chinchipe province, Ecuador <bold>g</bold><italic><tp:taxon-name><tp:taxon-name-part taxon-name-part-type="genus" reg="Atractus">A.</tp:taxon-name-part><tp:taxon-name-part taxon-name-part-type="species" reg="zgap">zgap</tp:taxon-name-part></tp:taxon-name></italic> sp. nov. <named-content xmlns:xlink="http://www.w3.org/1999/xlink" content-type="dwc:institutional_code" xlink:title="Museo de Zoología de la Universidad San Francisco de Quito" xlink:href="http://grbio.org/institution/universidad-san-francisco-de-quito" xlink:type="simple">ZSFQ</named-content> 4946 from Santa <tp:taxon-name><tp:taxon-name-part taxon-name-part-type="genus">Rosa</tp:taxon-name-part></tp:taxon-name>, Napo province, Ecuador <bold>h</bold><italic><tp:taxon-name><tp:taxon-name-part taxon-name-part-type="genus" reg="Atractus">A.</tp:taxon-name-part><tp:taxon-name-part taxon-name-part-type="species" reg="occipitoalbus">occipitoalbus</tp:taxon-name-part></tp:taxon-name></italic> JMG-2077 from Macas, Morona Santiago province, Ecuador <bold>i</bold><italic><tp:taxon-name><tp:taxon-name-part taxon-name-part-type="genus" reg="Atractus">A.</tp:taxon-name-part><tp:taxon-name-part taxon-name-part-type="species" reg="major">major</tp:taxon-name-part></tp:taxon-name></italic> from Jatun Sacha Biological Reserve, Napo province, Ecuador; and <bold>j</bold><italic><tp:taxon-name><tp:taxon-name-part taxon-name-part-type="genus" reg="Atractus">A.</tp:taxon-name-part><tp:taxon-name-part taxon-name-part-type="species" reg="major">major</tp:taxon-name-part></tp:taxon-name></italic> from Reserva Natural Palmarí, Amazonas state, Brazil (photo by Sebastián Di Doménico).</p></caption><graphic xmlns:xlink="http://www.w3.org/1999/xlink" xlink:href="zookeys-1121-175_article-89539__-g005.jpg" position="float" orientation="portrait" xlink:type="simple" id="oo_744143.jpg"><uri content-type="original_file" xlink:type="simple">https://binary.pensoft.net/fig/744143</uri></graphic></fig></tp:treatment-sec><tp:treatment-sec sec-type="diagnosis" id="SECID0EJMAI"><title>Diagnosis.</title><p><italic><tp:taxon-name><tp:taxon-name-part taxon-name-part-type="genus" reg="Atractus">Atractus</tp:taxon-name-part><tp:taxon-name-part taxon-name-part-type="species" reg="discovery">discovery</tp:taxon-name-part></tp:taxon-name></italic> sp. nov. is placed in the genus <italic><tp:taxon-name><tp:taxon-name-part taxon-name-part-type="genus" reg="Atractus">Atractus</tp:taxon-name-part></tp:taxon-name></italic>, as diagnosed by <xref ref-type="bibr" rid="B76">Savage (1960)</xref>, based on phylogenetic evidence (Fig. <xref ref-type="fig" rid="F1">1</xref>). The species is diagnosed based on the following combination of characters: (1) 17/17/17 smooth dorsals; (2) one postocular; (3) loreal 2.5–3 × longer than high; (4) temporals 1+2; (5) eight supralabials, fourth and fifth contacting orbit; (6) seven infralabials, first four contacting chinshields; (7) six or seven maxillary teeth; (8) one row of gular scales; (9) three preventrals; (10) 168 ventrals in the male holotype (Fig. <xref ref-type="fig" rid="F3">3b</xref>) and 170–172 ventrals in females; (11) 27 subcaudals in the male holotype and 17–18 subcaudals in females; (12) dorsal ground color light brown with faint stippling of a darker shade (Figs <xref ref-type="fig" rid="F3">3a</xref>, <xref ref-type="fig" rid="F5">5d</xref>); (13) venter yellow with a brown ventral stripe (Fig. <xref ref-type="fig" rid="F3">3b</xref>); (14) 284 mm <abbrev xmlns:xlink="http://www.w3.org/1999/xlink" xlink:title="snout-vent length" id="ABBRID0EZNAI" xlink:type="simple">SVL</abbrev> in the male holotype and 308–328 mm <abbrev xmlns:xlink="http://www.w3.org/1999/xlink" xlink:title="snout-vent length" id="ABBRID0E4NAI" xlink:type="simple">SVL</abbrev> in females; (15) 28 mm <abbrev xmlns:xlink="http://www.w3.org/1999/xlink" xlink:title="tail length" id="ABBRID0EBOAI" xlink:type="simple">TL</abbrev> in the male holotype and 19–24 mm <abbrev xmlns:xlink="http://www.w3.org/1999/xlink" xlink:title="tail length" id="ABBRID0EFOAI" xlink:type="simple">TL</abbrev> in females.</p></tp:treatment-sec><tp:treatment-sec sec-type="comparisons" id="SECID0EJOAI"><title>Comparisons.</title><p><italic><tp:taxon-name><tp:taxon-name-part taxon-name-part-type="genus" reg="Atractus">Atractus</tp:taxon-name-part><tp:taxon-name-part taxon-name-part-type="species" reg="discovery">discovery</tp:taxon-name-part></tp:taxon-name></italic> sp. nov. differs from most of its congeners by having a bright yellow belly with a conspicuous dark brown longitudinal stripe. This species is compared to other small brownish congeneric ground snakes distributed along the Amazonian slopes of the Andes (most of these are pictured in Fig. <xref ref-type="fig" rid="F5">5</xref>): <italic><tp:taxon-name><tp:taxon-name-part taxon-name-part-type="genus" reg="Atractus">Atractus</tp:taxon-name-part><tp:taxon-name-part taxon-name-part-type="species" reg="avernus">avernus</tp:taxon-name-part></tp:taxon-name></italic><xref ref-type="bibr" rid="B58">Passos et al., 2009b</xref>, <italic><tp:taxon-name><tp:taxon-name-part taxon-name-part-type="genus" reg="Atractus">A.</tp:taxon-name-part><tp:taxon-name-part taxon-name-part-type="species" reg="duboisi">duboisi</tp:taxon-name-part></tp:taxon-name></italic>, <italic><tp:taxon-name><tp:taxon-name-part taxon-name-part-type="genus" reg="Atractus">A.</tp:taxon-name-part><tp:taxon-name-part taxon-name-part-type="species" reg="ecuadorensis">ecuadorensis</tp:taxon-name-part></tp:taxon-name></italic>, <italic><tp:taxon-name><tp:taxon-name-part taxon-name-part-type="genus" reg="Atractus">A.</tp:taxon-name-part><tp:taxon-name-part taxon-name-part-type="species" reg="zgap">zgap</tp:taxon-name-part></tp:taxon-name></italic> sp. nov., <italic><tp:taxon-name><tp:taxon-name-part taxon-name-part-type="genus" reg="Atractus">A.</tp:taxon-name-part><tp:taxon-name-part taxon-name-part-type="species" reg="occipitoalbus">occipitoalbus</tp:taxon-name-part></tp:taxon-name></italic> (Jan, 1862), <italic><tp:taxon-name><tp:taxon-name-part taxon-name-part-type="genus" reg="Atractus">A.</tp:taxon-name-part><tp:taxon-name-part taxon-name-part-type="species" reg="orcesi">orcesi</tp:taxon-name-part></tp:taxon-name></italic>, and <italic><tp:taxon-name><tp:taxon-name-part taxon-name-part-type="genus" reg="Atractus">A.</tp:taxon-name-part><tp:taxon-name-part taxon-name-part-type="species" reg="resplendens">resplendens</tp:taxon-name-part></tp:taxon-name></italic>. From <italic><tp:taxon-name><tp:taxon-name-part taxon-name-part-type="genus" reg="Atractus">A.</tp:taxon-name-part><tp:taxon-name-part taxon-name-part-type="species" reg="avernus">avernus</tp:taxon-name-part></tp:taxon-name></italic>, <italic><tp:taxon-name><tp:taxon-name-part taxon-name-part-type="genus" reg="Atractus">A.</tp:taxon-name-part><tp:taxon-name-part taxon-name-part-type="species" reg="duboisi">duboisi</tp:taxon-name-part></tp:taxon-name></italic>, <italic><tp:taxon-name><tp:taxon-name-part taxon-name-part-type="genus" reg="Atractus">A.</tp:taxon-name-part><tp:taxon-name-part taxon-name-part-type="species" reg="occipitoalbus">occipitoalbus</tp:taxon-name-part></tp:taxon-name></italic>, and <italic><tp:taxon-name><tp:taxon-name-part taxon-name-part-type="genus" reg="Atractus">A.</tp:taxon-name-part><tp:taxon-name-part taxon-name-part-type="species" reg="orcesi">orcesi</tp:taxon-name-part></tp:taxon-name></italic>, the new species differs in having 17/17/17 (instead of 15/15/15) dorsal scale rows. From <italic><tp:taxon-name><tp:taxon-name-part taxon-name-part-type="genus" reg="Atractus">A.</tp:taxon-name-part><tp:taxon-name-part taxon-name-part-type="species" reg="ecuadorensis">ecuadorensis</tp:taxon-name-part></tp:taxon-name></italic>, <italic><tp:taxon-name><tp:taxon-name-part taxon-name-part-type="genus" reg="Atractus">A.</tp:taxon-name-part><tp:taxon-name-part taxon-name-part-type="species" reg="zgap">zgap</tp:taxon-name-part></tp:taxon-name></italic> sp. nov., and <italic><tp:taxon-name><tp:taxon-name-part taxon-name-part-type="genus" reg="Atractus">A.</tp:taxon-name-part><tp:taxon-name-part taxon-name-part-type="species" reg="resplendens">resplendens</tp:taxon-name-part></tp:taxon-name></italic>, it differs in having a bright yellow belly with a conspicuous dark brown longitudinal stripe. From <italic><tp:taxon-name><tp:taxon-name-part taxon-name-part-type="genus" reg="Atractus">A.</tp:taxon-name-part><tp:taxon-name-part taxon-name-part-type="species" reg="ecuadorensis">ecuadorensis</tp:taxon-name-part></tp:taxon-name></italic> and <italic><tp:taxon-name><tp:taxon-name-part taxon-name-part-type="genus" reg="Atractus">A.</tp:taxon-name-part><tp:taxon-name-part taxon-name-part-type="species" reg="zgap">zgap</tp:taxon-name-part></tp:taxon-name></italic> sp. nov., it further differs by having one (instead of two) postocular scale (Fig. <xref ref-type="fig" rid="F4">4c</xref>).</p></tp:treatment-sec><tp:treatment-sec sec-type="description" id="SECID0EWUAI"><title>Description of holotype.</title><p>Adult male, <abbrev xmlns:xlink="http://www.w3.org/1999/xlink" xlink:title="snout-vent length" id="ABBRID0E3UAI" xlink:type="simple">SVL</abbrev> 284 mm, tail length 28 mm (9.9% <abbrev xmlns:xlink="http://www.w3.org/1999/xlink" xlink:title="snout-vent length" id="ABBRID0EAVAI" xlink:type="simple">SVL</abbrev>); body diameter 7.8 mm; head length 8.8 mm (3.1% <abbrev xmlns:xlink="http://www.w3.org/1999/xlink" xlink:title="snout-vent length" id="ABBRID0EEVAI" xlink:type="simple">SVL</abbrev>); head width 5.6 mm (2.0% <abbrev xmlns:xlink="http://www.w3.org/1999/xlink" xlink:title="snout-vent length" id="ABBRID0EIVAI" xlink:type="simple">SVL</abbrev>); interocular distance 3.4 mm; head slightly distinct from body; snout-orbit distance 3.4 mm; rostral 1.6 mm wide, ca. as broad as high; internasals 0.9 mm wide; prefrontals 2.1 mm wide; frontal 2.9 mm wide, with a curvilinear triangular shape in dorsal view; parietals 2.2 mm wide, ~ 2 × as long as wide; nasal divided; loreal 2.0 mm long, ~ 3 × longer than high; eye diameter 1.1 mm; pupil round; supraoculars 1.3 mm wide; one postocular; temporals 1+2, upper posterior temporal elongate; eight supralabials, fourth and fifth contacting orbit; symphysial 1.0 mm wide, ~ 2 × as broad as long and separated from chinshields by first pair of infralabials; seven infralabials, first four contacting chinshields; chinshields ~ 2 × as long as broad, posterior chinshields absent; four rows of gular scales; dorsal scales arranged in 17/17/17 rows, smooth without apical pits; two preventrals; ventrals 168; anal plate single; 27 paired subcaudals.</p></tp:treatment-sec><tp:treatment-sec sec-type="natural history" id="SECID0EMVAI"><title>Natural history.</title><p>The three known specimens of <italic><tp:taxon-name><tp:taxon-name-part taxon-name-part-type="genus" reg="Atractus">Atractus</tp:taxon-name-part><tp:taxon-name-part taxon-name-part-type="species" reg="discovery">discovery</tp:taxon-name-part></tp:taxon-name></italic> sp. nov. were found in open areas adjacent to cloud forest border. <named-content xmlns:xlink="http://www.w3.org/1999/xlink" content-type="dwc:institutional_code" xlink:title="Museo de Zoología de la Universidad del Azuay" xlink:href="ttp://grbio.org/institution/universidad-del-azuay" xlink:type="simple">MZUA</named-content>.Re.466 was crawling at ground level at around 7:30 pm. It was crossing a series of cement stairs. <named-content xmlns:xlink="http://www.w3.org/1999/xlink" content-type="dwc:institutional_code" xlink:title="Museo de Zoología de la Universidad San Francisco de Quito" xlink:href="http://grbio.org/institution/universidad-san-francisco-de-quito" xlink:type="simple">ZSFQ</named-content> 4936 and <named-content xmlns:xlink="http://www.w3.org/1999/xlink" content-type="dwc:institutional_code" xlink:title="Museo de Zoología de la Universidad San Francisco de Quito" xlink:href="http://grbio.org/institution/universidad-san-francisco-de-quito" xlink:type="simple">ZSFQ</named-content> 4937 were found during a cloudy day, buried 15–40 cm under soft soil at the border between the clearing of a graveyard, pastures, and remnants of native vegetation.</p></tp:treatment-sec><tp:treatment-sec sec-type="distribution" id="SECID0EJWAI"><title>Distribution.</title><p><italic><tp:taxon-name><tp:taxon-name-part taxon-name-part-type="genus" reg="Atractus">Atractus</tp:taxon-name-part><tp:taxon-name-part taxon-name-part-type="species" reg="discovery">discovery</tp:taxon-name-part></tp:taxon-name></italic> sp. nov. is known only from two localities (Arena­les and Amaluza, listed under Suppl. material <xref ref-type="supplementary-material" rid="S1">1</xref>: Table S1) on each side of the Río Paute, in the Ecuadorian provinces Azuay and Morona Santiago, at elevations 2002–2057 m a.s.l. The airline distance between the two localities is 2.6 km (Fig. <xref ref-type="fig" rid="F2">2</xref>).</p></tp:treatment-sec><tp:treatment-sec sec-type="etymology" id="SECID0ECXAI"><title>Etymology.</title><p>The specific epithet <italic>discovery</italic> is used as a noun in apposition and honors ‘The Explorers Club Discovery Expedition Grants’ (<ext-link xmlns:xlink="http://www.w3.org/1999/xlink" xlink:type="simple" ext-link-type="uri" xlink:href="https://www.explorers.org/grants">https://www.explorers.org/grants</ext-link>) initiative, a program seeking to foster scientific understanding for the betterment of humanity and all life on Earth and beyond. The grant program supports researchers and explorers from around the world in their quest to mitigate climate change, prevent the extinction of species and cultures, and ensure the health of the Earth and its inhabitants. ‘The Explorers Club Discovery Expedition Grants’ program funded the expedition that resulted in the discovery of this new species of snake.</p></tp:treatment-sec><tp:treatment-sec sec-type="conservation status" id="SECID0EPXAI"><title>Conservation status.</title><p>We consider <italic><tp:taxon-name><tp:taxon-name-part taxon-name-part-type="genus" reg="Atractus">Atractus</tp:taxon-name-part><tp:taxon-name-part taxon-name-part-type="species" reg="discovery">discovery</tp:taxon-name-part></tp:taxon-name></italic> sp. nov. to be Data Deficient, following IUCN Red List criteria, because the species belongs to a poorly studied genus of snakes and is known only from three specimens collected recently in a single river valley (Río Paute) in the Amazonian slopes of the Ecuadorian Andes. In addition to the presence of a system of major hydroelectric dams in this valley, most of the native cloud forest habitat in the segment between Amaluza and Arenales has been converted to pastures. However, we consider there is insufficient data to estimate whether this new snake species is restricted to the immediate environs of the type locality or if it is widely distributed along the unexplored cloud forests of the adjacent Sangay National Park.</p></tp:treatment-sec><tp:treatment-sec><!--Section generated to contain objects referenced in tp:taxon-treatment.--><fig id="F1" position="float" orientation="portrait"><object-id xmlns:xlink="http://www.w3.org/1999/xlink" content-type="doi" xlink:type="simple">10.3897/zookeys.1121.89539.figure1</object-id><object-id xmlns:xlink="http://www.w3.org/1999/xlink" content-type="arpha" xlink:type="simple">80F5C7D6-3321-5E6E-A364-6B2E3668B65A</object-id><label>Figure 1.</label><caption><p>Phylogenetic relationships within <italic><tp:taxon-name><tp:taxon-name-part taxon-name-part-type="genus" reg="Atractus">Atractus</tp:taxon-name-part></tp:taxon-name></italic> inferred using a Bayesian inference and derived from analysis of 3,985 bp of DNA (gene fragments 16S, CYTB, ND4, C-MOS, NT3, and RAG1). Support values on intra-specific branches are not shown for clarity. Voucher numbers for sequences are indicated for each terminal. Black dots indicate clades with posterior probability values from 95–100%. Grey dots indicate values from 70–94%. White dots indicate values from 50–69% (values &lt; 50% not shown). Colored clades correspond to the species’ distribution presented in the map of Fig. <xref ref-type="fig" rid="F2">2</xref>. New or resurrected species are indicated in bold type.</p></caption><graphic xmlns:xlink="http://www.w3.org/1999/xlink" xlink:href="zookeys-1121-175_article-89539__-g001.jpg" position="float" orientation="portrait" xlink:type="simple" id="oo_744139.jpg"><uri content-type="original_file" xlink:type="simple">https://binary.pensoft.net/fig/744139</uri></graphic></fig><fig id="F2" position="float" orientation="portrait"><object-id xmlns:xlink="http://www.w3.org/1999/xlink" content-type="doi" xlink:type="simple">10.3897/zookeys.1121.89539.figure2</object-id><object-id xmlns:xlink="http://www.w3.org/1999/xlink" content-type="arpha" xlink:type="simple">5EB4A793-BF80-57D2-9BEC-3ED29BFE6F96</object-id><label>Figure 2.</label><caption><p>Distribution of <italic><tp:taxon-name><tp:taxon-name-part taxon-name-part-type="genus" reg="Atractus">Atractus</tp:taxon-name-part><tp:taxon-name-part taxon-name-part-type="species" reg="arangoi">arangoi</tp:taxon-name-part></tp:taxon-name></italic>, <italic><tp:taxon-name><tp:taxon-name-part taxon-name-part-type="genus" reg="Atractus">A.</tp:taxon-name-part><tp:taxon-name-part taxon-name-part-type="species" reg="roulei">roulei</tp:taxon-name-part></tp:taxon-name></italic>, <italic><tp:taxon-name><tp:taxon-name-part taxon-name-part-type="genus" reg="Atractus">A.</tp:taxon-name-part><tp:taxon-name-part taxon-name-part-type="species" reg="michaelsabini">michaelsabini</tp:taxon-name-part></tp:taxon-name></italic> sp. nov., <italic><tp:taxon-name><tp:taxon-name-part taxon-name-part-type="genus" reg="Atractus">A.</tp:taxon-name-part><tp:taxon-name-part taxon-name-part-type="species" reg="zgap">zgap</tp:taxon-name-part></tp:taxon-name></italic> sp. nov., and <italic><tp:taxon-name><tp:taxon-name-part taxon-name-part-type="genus" reg="Atractus">A.</tp:taxon-name-part><tp:taxon-name-part taxon-name-part-type="species" reg="discovery">discovery</tp:taxon-name-part></tp:taxon-name></italic> sp. nov. in Ecuador and adjacent Colombia. White dots represent localities listed under Suppl. material <xref ref-type="supplementary-material" rid="S1">1</xref>. Each colored area is a geographic representation of the suitable environmental conditions for one of the clades recovered in the phylogeny of Fig. <xref ref-type="fig" rid="F1">1</xref>.</p></caption><graphic xmlns:xlink="http://www.w3.org/1999/xlink" xlink:href="zookeys-1121-175_article-89539__-g002.jpg" position="float" orientation="portrait" xlink:type="simple" id="oo_744140.jpg"><uri content-type="original_file" xlink:type="simple">https://binary.pensoft.net/fig/744140</uri></graphic></fig><supplementary-material xmlns:xlink="http://www.w3.org/1999/xlink" id="S1" position="float" orientation="portrait" xlink:type="simple"><object-id content-type="doi" xlink:type="simple">10.3897/zookeys.1121.89539.suppl1</object-id><object-id content-type="zenodo_dep_id" xlink:type="simple">7087999</object-id><object-id content-type="arpha" xlink:type="simple">FFF4FDDB-6D47-5E7C-80FA-5DB6680A9E5F</object-id><label>Supplementary material 1</label><caption><p>Table S1</p></caption><statement content-type="dataType"><label>Data type</label><p>excel file.</p></statement><statement content-type="notes"><label>Explanation note</label><p>Locality data for species included in Fig. <xref ref-type="fig" rid="F2">2</xref>.</p></statement><media xlink:href="zookeys-1121-175_article-89539__-s001.xls" mimetype="application" mime-subtype="vnd.ms-excel" position="float" orientation="portrait" xlink:type="simple" id="oo_744150.xls"><uri content-type="original_file" xlink:type="simple">https://binary.pensoft.net/file/744150</uri></media><permissions><license xlink:type="simple"><license-p>This dataset is made available under the Open Database License (http://opendatacommons.org/licenses/odbl/1.0/). The Open Database License (ODbL) is a license agreement intended to allow users to freely share, modify, and use this Dataset while maintaining this same freedom for others, provided that the original source and author(s) are credited.</license-p></license></permissions><attrib specific-use="authors">Alejandro Arteaga, Amanda Quezada, Jose Vieira, Juan M. Guayasamin</attrib></supplementary-material></tp:treatment-sec><ref-list><ref id="B76"><mixed-citation xmlns:xlink="http://www.w3.org/1999/xlink" xlink:type="simple"><person-group><name name-style="western"><surname>Savage</surname><given-names>JM</given-names></name></person-group> (<year>1960</year>) <article-title>A revision of the Ecuadorian snakes of the Colubrid genus <italic><tp:taxon-name><tp:taxon-name-part taxon-name-part-type="genus">Atractus</tp:taxon-name-part></tp:taxon-name></italic>. Miscellaneous Publications, Museum of Zoology.</article-title><source>University of Michigan</source><volume>112</volume>: <fpage>1</fpage>–<lpage>184</lpage>.</mixed-citation></ref><ref id="B58"><mixed-citation xmlns:xlink="http://www.w3.org/1999/xlink" xlink:type="simple"><person-group><name name-style="western"><surname>Passos</surname><given-names>P</given-names></name><name name-style="western"><surname>Chiesse</surname><given-names>A</given-names></name><name name-style="western"><surname>Torres-Carvajal</surname><given-names>O</given-names></name><name name-style="western"><surname>Savage</surname><given-names>JM</given-names></name></person-group> (<year>2009b</year>) <article-title>Testing species boundaries within the <italic><tp:taxon-name><tp:taxon-name-part taxon-name-part-type="genus">Atractus</tp:taxon-name-part><tp:taxon-name-part taxon-name-part-type="species">occipitoalbus</tp:taxon-name-part></tp:taxon-name></italic> complex (<tp:taxon-name><tp:taxon-name-part taxon-name-part-type="suborder">Serpentes</tp:taxon-name-part></tp:taxon-name>: <tp:taxon-name><tp:taxon-name-part taxon-name-part-type="family">Dipsadidae</tp:taxon-name-part></tp:taxon-name>).</article-title><source>Herpetologica</source><volume>65</volume>(<issue>4</issue>): <fpage>384</fpage>–<lpage>403</lpage>. <ext-link xlink:type="simple" ext-link-type="doi" xlink:href="10.1655/08-024.1">https://doi.org/10.1655/08-024.1</ext-link></mixed-citation></ref></ref-list></tp:taxon-treatment>
