# Supplementary material for: ﻿Leaving no stone unturned: three additional new species of Atractus ground snakes (Serpentes, Colubridae) from Ecuador discovered using a biogeographical approach
Source: Zookeys. 2022 Sep 15;1121:175–210. doi: 10.3897/zookeys.1121.89539 (PMC9848674; doi:10.3897/zookeys.1121.89539)
Supplement: XML Treatment for Atractus zgap [file zookeys.1121.89539-treatment2.xml]

<!DOCTYPE tp:taxon-treatment
  PUBLIC "-//TaxonX//DTD Taxonomic Treatment Publishing DTD v0 20100105//EN" "tax-treatment-NSO.dtd">
<tp:taxon-treatment xmlns:tp="http://www.plazi.org/taxpub"><tp:treatment-meta><kwd-group><label>Taxon classification</label><kwd>
                <named-content content-type="kingdom">Animalia</named-content>
              </kwd><kwd>
                <named-content content-type="order">Squamata</named-content>
              </kwd><kwd>
                <named-content content-type="family">Colubridae</named-content>
              </kwd></kwd-group><mixed-citation publication-type="journal"><person-group><name><surname>Arteaga</surname><given-names>Alejandro</given-names></name><name><surname>Quezada</surname><given-names>Amanda</given-names></name><name><surname>Vieira</surname><given-names>Jose</given-names></name><name><surname>Guayasamin</surname><given-names>Juan M.</given-names></name></person-group><article-title>﻿Leaving no stone unturned: three additional new species of <italic><tp:taxon-name><tp:taxon-name-part taxon-name-part-type="genus" reg="Atractus">Atractus</tp:taxon-name-part></tp:taxon-name></italic> ground snakes (<tp:taxon-name><tp:taxon-name-part taxon-name-part-type="suborder">Serpentes</tp:taxon-name-part></tp:taxon-name>, <tp:taxon-name><tp:taxon-name-part taxon-name-part-type="family">Colubridae</tp:taxon-name-part></tp:taxon-name>) from Ecuador discovered using a biogeographical approach</article-title><source>Zookeys</source><day>15</day><month>09</month><year>2022</year><volume>1121</volume><fpage>175</fpage><lpage>210</lpage><pub-id pub-id-type="doi">10.3897/zookeys.1121.89539</pub-id></mixed-citation></tp:treatment-meta><tp:nomenclature><label>﻿</label><tp:taxon-name>
              <object-id xmlns:xlink="http://www.w3.org/1999/xlink" content-type="arpha" xlink:type="simple">A21843AD-A6ED-5B1E-8FE0-46349F312062</object-id>
              <tp:taxon-name-part taxon-name-part-type="genus" reg="Atractus">Atractus</tp:taxon-name-part>
              <tp:taxon-name-part taxon-name-part-type="species" reg="zgap">zgap</tp:taxon-name-part>
              <object-id xmlns:xlink="http://www.w3.org/1999/xlink" content-type="zoobank" xlink:type="simple">https://zoobank.org/A9A58D40-CF58-4267-A691-B5E776B43C1B</object-id>
            </tp:taxon-name><tp:taxon-status xmlns:xlink="http://www.w3.org/1999/xlink" xlink:type="simple">sp. nov.</tp:taxon-status><xref ref-type="fig" rid="F5">Figs 5g</xref><xref ref-type="fig" rid="F6">, 6</xref><xref ref-type="fig" rid="F7">, 7 Proposed standard English name: ZGAP Ground Snake. Proposed standard Spanish name: Culebra tierrera de ZGAP.</xref></tp:nomenclature><tp:treatment-sec sec-type="Holotype" id="SECID0EWZAI"><title>Holotype.</title><p><named-content xmlns:xlink="http://www.w3.org/1999/xlink" content-type="dwc:institutional_code" xlink:title="Museo de Zoología de la Universidad San Francisco de Quito" xlink:href="http://grbio.org/institution/universidad-san-francisco-de-quito" xlink:type="simple">ZSFQ</named-content> 4946 (Figs <xref ref-type="fig" rid="F5">5g</xref>, <xref ref-type="fig" rid="F6">6</xref>, <xref ref-type="fig" rid="F7">7</xref>), adult female collected by Diego Piñán at Santa <tp:taxon-name><tp:taxon-name-part taxon-name-part-type="genus">Rosa</tp:taxon-name-part></tp:taxon-name>, Napo province, Ecuador (<named-content xmlns:xlink="http://www.w3.org/1999/xlink" content-type="dwc:verbatimCoordinates" xlink:type="simple"><named-content content-type="geo-json" specific-use="{&#34;type&#34;:&#34;Point&#34;,&#34;coordinates&#34;:[-77.785910,-0.310040]}" id="NCID0EU1AI" xlink:type="simple">S0.31004, W77.78591</named-content></named-content>; 1500 m).</p><fig id="F6" position="float" orientation="portrait"><object-id xmlns:xlink="http://www.w3.org/1999/xlink" content-type="doi" xlink:type="simple">10.3897/zookeys.1121.89539.figure6</object-id><object-id xmlns:xlink="http://www.w3.org/1999/xlink" content-type="arpha" xlink:type="simple">643484AA-F41A-5804-9C34-BCF9AAEEF2A1</object-id><label>Figure 6.</label><caption><p>Adult female holotype of <italic><tp:taxon-name><tp:taxon-name-part taxon-name-part-type="genus" reg="Atractus">Atractus</tp:taxon-name-part><tp:taxon-name-part taxon-name-part-type="species" reg="zgap">zgap</tp:taxon-name-part></tp:taxon-name></italic> sp. nov. <named-content xmlns:xlink="http://www.w3.org/1999/xlink" content-type="dwc:institutional_code" xlink:title="Museo de Zoología de la Universidad San Francisco de Quito" xlink:href="http://grbio.org/institution/universidad-san-francisco-de-quito" xlink:type="simple">ZSFQ</named-content> 4946 in <bold>a</bold> dorsal and <bold>b</bold> ventral view.</p></caption><graphic xmlns:xlink="http://www.w3.org/1999/xlink" xlink:href="zookeys-1121-175_article-89539__-g006.jpg" position="float" orientation="portrait" xlink:type="simple" id="oo_744144.jpg"><uri content-type="original_file" xlink:type="simple">https://binary.pensoft.net/fig/744144</uri></graphic></fig><fig id="F7" position="float" orientation="portrait"><object-id xmlns:xlink="http://www.w3.org/1999/xlink" content-type="doi" xlink:type="simple">10.3897/zookeys.1121.89539.figure7</object-id><object-id xmlns:xlink="http://www.w3.org/1999/xlink" content-type="arpha" xlink:type="simple">FECDB240-D03A-5725-BFA3-35D234508D30</object-id><label>Figure 7.</label><caption><p>Head of the adult female holotype of <italic><tp:taxon-name><tp:taxon-name-part taxon-name-part-type="genus" reg="Atractus">Atractus</tp:taxon-name-part><tp:taxon-name-part taxon-name-part-type="species" reg="zgap">zgap</tp:taxon-name-part></tp:taxon-name></italic> sp. nov. <named-content xmlns:xlink="http://www.w3.org/1999/xlink" content-type="dwc:institutional_code" xlink:title="Museo de Zoología de la Universidad San Francisco de Quito" xlink:href="http://grbio.org/institution/universidad-san-francisco-de-quito" xlink:type="simple">ZSFQ</named-content> 4946 in <bold>a</bold> dorsal <bold>b</bold> ventral <bold>c</bold> lateral right, and <bold>d</bold> lateral left view.</p></caption><graphic xmlns:xlink="http://www.w3.org/1999/xlink" xlink:href="zookeys-1121-175_article-89539__-g007.jpg" position="float" orientation="portrait" xlink:type="simple" id="oo_744145.jpg"><uri content-type="original_file" xlink:type="simple">https://binary.pensoft.net/fig/744145</uri></graphic></fig></tp:treatment-sec><tp:treatment-sec sec-type="Paratypes" id="SECID0E43AI"><title>Paratypes.</title><p><abbrev xmlns:xlink="http://www.w3.org/1999/xlink" xlink:title="Museo de Zoología de la Universidad Tecnológica Indoamérica" id="ABBRID0ED4AI" xlink:type="simple">MZUTI</abbrev> 5311, adult female collected by Diego Piñán in February 2017 at El Chaco, Napo Province, Ecuador (<named-content xmlns:xlink="http://www.w3.org/1999/xlink" content-type="dwc:verbatimCoordinates" xlink:type="simple"><named-content content-type="geo-json" specific-use="{&#34;type&#34;:&#34;Point&#34;,&#34;coordinates&#34;:[-77.785910,-0.310040]}" id="NCID0EK4AI" xlink:type="simple">S0.31004, W77.78591</named-content></named-content>; 1500 m). <named-content xmlns:xlink="http://www.w3.org/1999/xlink" content-type="dwc:institutional_code" xlink:title="Museo de Zoología de la Pontificia Universidad Católica del Ecuador" xlink:href="http://grbio.org/institution/museo-de-zoologia-pontificia-universidad-catolica-del-ecuador" xlink:type="simple">QCAZ</named-content> 12666, a juvenile collected by Pablo Medrano on 16 May 2014 at San Francisco de Borja, Napo province, Ecuador (<named-content xmlns:xlink="http://www.w3.org/1999/xlink" content-type="dwc:verbatimCoordinates" xlink:type="simple"><named-content content-type="geo-json" specific-use="{&#34;type&#34;:&#34;Point&#34;,&#34;coordinates&#34;:[-77.840050,-0.409530]}" id="NCID0EW4AI" xlink:type="simple">S0.40953, W77.84005</named-content></named-content>; 1703 m). <named-content xmlns:xlink="http://www.w3.org/1999/xlink" content-type="dwc:institutional_code" xlink:title="Museo de Zoología de la Pontificia Universidad Católica del Ecuador" xlink:href="http://grbio.org/institution/museo-de-zoologia-pontificia-universidad-catolica-del-ecuador" xlink:type="simple">QCAZ</named-content> 5183, a juvenile collected by Patricia Bejarano on 13 November 2011 at Bosque Protector “La Cascada,” Napo province, Ecuador (<named-content xmlns:xlink="http://www.w3.org/1999/xlink" content-type="dwc:verbatimCoordinates" xlink:type="simple"><named-content content-type="geo-json" specific-use="{&#34;type&#34;:&#34;Point&#34;,&#34;coordinates&#34;:[-77.495930,-0.145720]}" id="NCID0EC5AI" xlink:type="simple">S0.14572, W77.49593</named-content></named-content>; 1460 m).</p></tp:treatment-sec><tp:treatment-sec sec-type="diagnosis" id="SECID0EH5AI"><title>Diagnosis.</title><p><italic><tp:taxon-name><tp:taxon-name-part taxon-name-part-type="genus" reg="Atractus">Atractus</tp:taxon-name-part><tp:taxon-name-part taxon-name-part-type="species" reg="zgap">zgap</tp:taxon-name-part></tp:taxon-name></italic> sp. nov. is placed in the genus <italic><tp:taxon-name><tp:taxon-name-part taxon-name-part-type="genus" reg="Atractus">Atractus</tp:taxon-name-part></tp:taxon-name></italic>, as diagnosed by <xref ref-type="bibr" rid="B76">Savage (1960)</xref>, based on phylogenetic evidence (Fig. <xref ref-type="fig" rid="F1">1</xref>). The species is diagnosed based on the following combination of characters: (1) 17/17/17 smooth dorsals; (2) two postoculars; (3) loreal 2 × longer than high; (4) temporals 1+2; (5) seven supralabials, third and fourth contacting orbit; (6) seven infralabials, first three contacting chinshields; (7) seven maxillary teeth; (8) three rows of gular scales; (9) two or three preventrals; (10) 173–177 ventrals in females; (11) 31 subcaudals in an uncollected male and 25–27 subcaudals in females; (12) dorsal ground color brown with faint dark longitudinal lines (Figs <xref ref-type="fig" rid="F5">5g</xref>, <xref ref-type="fig" rid="F6">6a</xref>); (13) venter yellow with fine brown stippling (Fig. <xref ref-type="fig" rid="F6">6b</xref>); (14) 376 mm <abbrev xmlns:xlink="http://www.w3.org/1999/xlink" xlink:title="snout-vent length" id="ABBRID0ET6AI" xlink:type="simple">SVL</abbrev> in the female holotype; (15) 37 mm <abbrev xmlns:xlink="http://www.w3.org/1999/xlink" xlink:title="tail length" id="ABBRID0EX6AI" xlink:type="simple">TL</abbrev> in the female holotype.</p></tp:treatment-sec><tp:treatment-sec sec-type="comparisons" id="SECID0E26AI"><title>Comparisons.</title><p><italic><tp:taxon-name><tp:taxon-name-part taxon-name-part-type="genus" reg="Atractus">Atractus</tp:taxon-name-part><tp:taxon-name-part taxon-name-part-type="species" reg="zgap">zgap</tp:taxon-name-part></tp:taxon-name></italic> sp. nov. is compared to other small brownish congeneric ground snakes distributed along the Amazonian slopes of the Andes (most of these are illustrated in Fig. <xref ref-type="fig" rid="F5">5</xref>): <italic><tp:taxon-name><tp:taxon-name-part taxon-name-part-type="genus" reg="Atractus">Atractus</tp:taxon-name-part><tp:taxon-name-part taxon-name-part-type="species" reg="avernus">avernus</tp:taxon-name-part></tp:taxon-name></italic>, <italic><tp:taxon-name><tp:taxon-name-part taxon-name-part-type="genus" reg="Atractus">A.</tp:taxon-name-part><tp:taxon-name-part taxon-name-part-type="species" reg="duboisi">duboisi</tp:taxon-name-part></tp:taxon-name></italic>, <italic><tp:taxon-name><tp:taxon-name-part taxon-name-part-type="genus" reg="Atractus">A.</tp:taxon-name-part><tp:taxon-name-part taxon-name-part-type="species" reg="discovery">discovery</tp:taxon-name-part></tp:taxon-name></italic> sp. nov., <italic><tp:taxon-name><tp:taxon-name-part taxon-name-part-type="genus" reg="Atractus">A.</tp:taxon-name-part><tp:taxon-name-part taxon-name-part-type="species" reg="ecuadorensis">ecuadorensis</tp:taxon-name-part></tp:taxon-name></italic>, <italic><tp:taxon-name><tp:taxon-name-part taxon-name-part-type="genus" reg="Atractus">A.</tp:taxon-name-part><tp:taxon-name-part taxon-name-part-type="species" reg="occipitoalbus">occipitoalbus</tp:taxon-name-part></tp:taxon-name></italic>, <italic><tp:taxon-name><tp:taxon-name-part taxon-name-part-type="genus" reg="Atractus">A.</tp:taxon-name-part><tp:taxon-name-part taxon-name-part-type="species" reg="orcesi">orcesi</tp:taxon-name-part></tp:taxon-name></italic>, and <italic><tp:taxon-name><tp:taxon-name-part taxon-name-part-type="genus" reg="Atractus">A.</tp:taxon-name-part><tp:taxon-name-part taxon-name-part-type="species" reg="resplendens">resplendens</tp:taxon-name-part></tp:taxon-name></italic>. From <italic><tp:taxon-name><tp:taxon-name-part taxon-name-part-type="genus" reg="Atractus">A.</tp:taxon-name-part><tp:taxon-name-part taxon-name-part-type="species" reg="avernus">avernus</tp:taxon-name-part></tp:taxon-name></italic>, <italic><tp:taxon-name><tp:taxon-name-part taxon-name-part-type="genus" reg="Atractus">A.</tp:taxon-name-part><tp:taxon-name-part taxon-name-part-type="species" reg="duboisi">duboisi</tp:taxon-name-part></tp:taxon-name></italic>, <italic><tp:taxon-name><tp:taxon-name-part taxon-name-part-type="genus" reg="Atractus">A.</tp:taxon-name-part><tp:taxon-name-part taxon-name-part-type="species" reg="occipitoalbus">occipitoalbus</tp:taxon-name-part></tp:taxon-name></italic>, and <italic><tp:taxon-name><tp:taxon-name-part taxon-name-part-type="genus" reg="Atractus">A.</tp:taxon-name-part><tp:taxon-name-part taxon-name-part-type="species" reg="orcesi">orcesi</tp:taxon-name-part></tp:taxon-name></italic>, the new species differs in having 17/17/17 dorsal scale rows. From <italic><tp:taxon-name><tp:taxon-name-part taxon-name-part-type="genus" reg="Atractus">A.</tp:taxon-name-part><tp:taxon-name-part taxon-name-part-type="species" reg="discovery">discovery</tp:taxon-name-part></tp:taxon-name></italic> sp. nov., the new species differs in having two postocular scales (Fig. <xref ref-type="fig" rid="F7">7c</xref>) and no dark ventral stripe. From <italic><tp:taxon-name><tp:taxon-name-part taxon-name-part-type="genus" reg="Atractus">A.</tp:taxon-name-part><tp:taxon-name-part taxon-name-part-type="species" reg="ecuadorensis">ecuadorensis</tp:taxon-name-part></tp:taxon-name></italic>, the new species differs in having fewer (31 instead of 41) subcaudals in males, seven (instead of five or six) infralabials, a shorter (2 × instead of 3 × longer than high) loreal, frontal longer than prefrontals, and five faint (instead of six or seven clearly defined) longitudinal black lines (Figs <xref ref-type="fig" rid="F5">5g</xref>, <xref ref-type="fig" rid="F6">6</xref>). From <italic><tp:taxon-name><tp:taxon-name-part taxon-name-part-type="genus" reg="Atractus">A.</tp:taxon-name-part><tp:taxon-name-part taxon-name-part-type="species" reg="resplendens">resplendens</tp:taxon-name-part></tp:taxon-name></italic>, the new species differs in having a shorter (2 × instead of 3 × longer than high) loreal, two (instead of one) postoculars, and a brownish dorsum with faint longitudinal black lines, whereas in <italic><tp:taxon-name><tp:taxon-name-part taxon-name-part-type="genus" reg="Atractus">A.</tp:taxon-name-part><tp:taxon-name-part taxon-name-part-type="species" reg="resplendens">resplendens</tp:taxon-name-part></tp:taxon-name></italic> the dorsum is dark gray with fine yellow stippling (Fig. <xref ref-type="fig" rid="F5">5b</xref>).</p></tp:treatment-sec><tp:treatment-sec sec-type="description" id="SECID0EFGBI"><title>Description of holotype.</title><p>Adult female, <abbrev xmlns:xlink="http://www.w3.org/1999/xlink" xlink:title="snout-vent length" id="ABBRID0ELGBI" xlink:type="simple">SVL</abbrev> 376 mm, tail length 37 mm (9.8% <abbrev xmlns:xlink="http://www.w3.org/1999/xlink" xlink:title="snout-vent length" id="ABBRID0EPGBI" xlink:type="simple">SVL</abbrev>); body diameter 9.1 mm; head length 11.7 mm (3.1% <abbrev xmlns:xlink="http://www.w3.org/1999/xlink" xlink:title="snout-vent length" id="ABBRID0ETGBI" xlink:type="simple">SVL</abbrev>); head width 6.4 mm (1.7% <abbrev xmlns:xlink="http://www.w3.org/1999/xlink" xlink:title="snout-vent length" id="ABBRID0EXGBI" xlink:type="simple">SVL</abbrev>); interocular distance 4.3 mm; head slightly distinct from body; snout-orbit distance 3.8 mm; rostral 2.5 mm wide, ca. as broad as high; internasals 1.3 mm wide; prefrontals 2.5 mm wide; frontal 3.1 mm wide, with a curvilinear triangular shape in dorsal view; parietals 2.4 mm wide (56% length); nasal divided; loreal 1.6 mm long, ~ 2 × longer than high; eye diameter 1.7 mm; pupil round; supraoculars 1.2 mm wide; two postoculars; temporals 1+2; seven supralabials, third and fourth contacting orbit; symphysial 1.7 mm wide, ~ 2 × as broad as long, separated from chinshields by first pair of infralabials; seven infralabials, first three contacting chin shields; chinshields ~ 2 × as long as broad, posterior chinshields absent; dorsal scales arranged in 17/17/17 rows, smooth without apical pits; two preventrals; ventrals 173; anal plate single; 25 paired subcaudals.</p></tp:treatment-sec><tp:treatment-sec sec-type="natural history" id="SECID0E2GBI"><title>Natural history.</title><p>Most individuals of <italic><tp:taxon-name><tp:taxon-name-part taxon-name-part-type="genus" reg="Atractus">Atractus</tp:taxon-name-part><tp:taxon-name-part taxon-name-part-type="species" reg="zgap">zgap</tp:taxon-name-part></tp:taxon-name></italic> sp. nov. have been found during the day hidden under rocks, among herbs, or buried under soft soil in plantations and rural gardens close to remnants of native forest. At night, they have been seen crossing rural roads. Occasionally, during sunny days right after a rain, individuals have been seen crawling on the pavement or on gravel roads (Diego Piñán, pers. comm.).</p></tp:treatment-sec><tp:treatment-sec sec-type="distribution" id="SECID0EMHBI"><title>Distribution.</title><p><italic><tp:taxon-name><tp:taxon-name-part taxon-name-part-type="genus" reg="Atractus">Atractus</tp:taxon-name-part><tp:taxon-name-part taxon-name-part-type="species" reg="zgap">zgap</tp:taxon-name-part></tp:taxon-name></italic> sp. nov. is known only from five localities (See Suppl. material <xref ref-type="supplementary-material" rid="S1">1</xref>: Table S1) along the valley of the Río Quijos, Napo province, in the Amazonian slopes of the Andes in northeastern Ecuador, at elevations 1460–1703 m a.s.l. (Fig. <xref ref-type="fig" rid="F2">2</xref>).</p></tp:treatment-sec><tp:treatment-sec sec-type="etymology" id="SECID0EFIBI"><title>Etymology.</title><p>The specific epithet <italic>zgap</italic> is used as a noun in apposition and honors the ‘Zoological Society for the Conservation of Species and Populations’ (<abbrev xmlns:xlink="http://www.w3.org/1999/xlink" xlink:title="Zoological Society for the Conservation of Species and Populations" id="ABBRID0ENIBI" xlink:type="simple">ZGAP</abbrev>) (<ext-link xmlns:xlink="http://www.w3.org/1999/xlink" xlink:type="simple" ext-link-type="uri" xlink:href="https://www.zgap.de">https://www.zgap.de</ext-link>), a program seeking to conserve unknown but highly endangered species and their natural habitats throughout the world. The <abbrev xmlns:xlink="http://www.w3.org/1999/xlink" xlink:title="Zoological Society for the Conservation of Species and Populations" id="ABBRID0EWIBI" xlink:type="simple">ZGAP</abbrev> grant program supports the fieldwork of young scientists who are eager to implement and start conservation projects in their home countries. Specifically, <abbrev xmlns:xlink="http://www.w3.org/1999/xlink" xlink:title="Zoological Society for the Conservation of Species and Populations" id="ABBRID0E1IBI" xlink:type="simple">ZGAP</abbrev> has supported the work on endangered Andean reptiles in Ecuador conducted by AA and JV.</p></tp:treatment-sec><tp:treatment-sec sec-type="conservation status" id="SECID0E5IBI"><title>Conservation status.</title><p>We consider <italic><tp:taxon-name><tp:taxon-name-part taxon-name-part-type="genus" reg="Atractus">Atractus</tp:taxon-name-part><tp:taxon-name-part taxon-name-part-type="species" reg="zgap">zgap</tp:taxon-name-part></tp:taxon-name></italic> sp. nov. to be Endangered following the IUCN criteria B2a, b (i, iii) (<xref ref-type="bibr" rid="B37">IUCN 2001</xref>), because the species’ extent of occurrence is estimated to be less than 500 km<sup>2</sup> (Fig. <xref ref-type="fig" rid="F2">2</xref>) and its habitat is severely fragmented and declining in extent and quality due to deforestation. The valley of the Río Quijos formed the eastern frontier of the Incan Empire (1400–1532) and the cloud forest in the area suffered from intensive land-use even before European arrival (<xref ref-type="bibr" rid="B43">Loughlin et al. 2018</xref>). Today, this valley is one of the most important cattle farming areas along the eastern slopes of the Andes and the majority of the forest along the Quijos river plains has been destroyed. Although <italic><tp:taxon-name><tp:taxon-name-part taxon-name-part-type="genus" reg="Atractus">A.</tp:taxon-name-part><tp:taxon-name-part taxon-name-part-type="species" reg="zgap">zgap</tp:taxon-name-part></tp:taxon-name></italic> occurs in one protected area (Bosque Protector “La Cascada”) and its presence is expected in adjacent Parque Nacional Cayambe-Coca and Parque Nacional Sumaco Napo-Galeras, it has so far not been recorded in major protected areas.</p></tp:treatment-sec><tp:treatment-sec><!--Section generated to contain objects referenced in tp:taxon-treatment.--><fig id="F5" position="float" orientation="portrait"><object-id xmlns:xlink="http://www.w3.org/1999/xlink" content-type="doi" xlink:type="simple">10.3897/zookeys.1121.89539.figure5</object-id><object-id xmlns:xlink="http://www.w3.org/1999/xlink" content-type="arpha" xlink:type="simple">696C2694-C659-500E-81E7-B0F5D4F94087</object-id><label>Figure 5.</label><caption><p>Photographs of living specimens of brown-colored <italic><tp:taxon-name><tp:taxon-name-part taxon-name-part-type="genus" reg="Atractus">Atractus</tp:taxon-name-part></tp:taxon-name></italic> occurring along the Amazonian slopes of the Andes in Ecuador <bold>a</bold><italic><tp:taxon-name><tp:taxon-name-part taxon-name-part-type="genus" reg="Atractus">A.</tp:taxon-name-part><tp:taxon-name-part taxon-name-part-type="species" reg="arangoi">arangoi</tp:taxon-name-part></tp:taxon-name></italic><named-content xmlns:xlink="http://www.w3.org/1999/xlink" content-type="dwc:institutional_code" xlink:title="Museo de Zoología de la Universidad San Francisco de Quito" xlink:href="http://grbio.org/institution/universidad-san-francisco-de-quito" xlink:type="simple">ZSFQ</named-content> 4948 from Jatun Sacha Biological Reserve, Napo province, Ecuador <bold>b</bold><italic><tp:taxon-name><tp:taxon-name-part taxon-name-part-type="genus" reg="Atractus">A.</tp:taxon-name-part><tp:taxon-name-part taxon-name-part-type="species" reg="resplendens">resplendens</tp:taxon-name-part></tp:taxon-name></italic><named-content xmlns:xlink="http://www.w3.org/1999/xlink" content-type="dwc:institutional_code" xlink:title="Museo de Zoología de la Universidad San Francisco de Quito" xlink:href="http://grbio.org/institution/universidad-san-francisco-de-quito" xlink:type="simple">ZSFQ</named-content> 4953 from Montañas de San Antonio, Tungurahua province, Ecuador <bold>c</bold><italic><tp:taxon-name><tp:taxon-name-part taxon-name-part-type="genus" reg="Atractus">A.</tp:taxon-name-part><tp:taxon-name-part taxon-name-part-type="species" reg="duboisi">duboisi</tp:taxon-name-part></tp:taxon-name></italic> from Orito Yacu, Napo province, Ecuador <bold>d</bold><italic><tp:taxon-name><tp:taxon-name-part taxon-name-part-type="genus" reg="Atractus">A.</tp:taxon-name-part><tp:taxon-name-part taxon-name-part-type="species" reg="discovery">discovery</tp:taxon-name-part></tp:taxon-name></italic> sp. nov. <named-content xmlns:xlink="http://www.w3.org/1999/xlink" content-type="dwc:institutional_code" xlink:title="Museo de Zoología de la Universidad San Francisco de Quito" xlink:href="http://grbio.org/institution/universidad-san-francisco-de-quito" xlink:type="simple">ZSFQ</named-content> 4936 from Amaluza, Azuay province, Ecuador <bold>e</bold><italic><tp:taxon-name><tp:taxon-name-part taxon-name-part-type="genus" reg="Atractus">A.</tp:taxon-name-part><tp:taxon-name-part taxon-name-part-type="species" reg="orcesi">orcesi</tp:taxon-name-part></tp:taxon-name></italic><named-content xmlns:xlink="http://www.w3.org/1999/xlink" content-type="dwc:institutional_code" xlink:title="Museo de Zoología de la Universidad San Francisco de Quito" xlink:href="http://grbio.org/institution/universidad-san-francisco-de-quito" xlink:type="simple">ZSFQ</named-content> 2234 from El Higuerón, Sucumbíos province, Ecuador <bold>f</bold><italic><tp:taxon-name><tp:taxon-name-part taxon-name-part-type="genus" reg="Atractus">A.</tp:taxon-name-part><tp:taxon-name-part taxon-name-part-type="species" reg="pachacamac">pachacamac</tp:taxon-name-part></tp:taxon-name></italic> from Nangaritza, Zamora Chinchipe province, Ecuador <bold>g</bold><italic><tp:taxon-name><tp:taxon-name-part taxon-name-part-type="genus" reg="Atractus">A.</tp:taxon-name-part><tp:taxon-name-part taxon-name-part-type="species" reg="zgap">zgap</tp:taxon-name-part></tp:taxon-name></italic> sp. nov. <named-content xmlns:xlink="http://www.w3.org/1999/xlink" content-type="dwc:institutional_code" xlink:title="Museo de Zoología de la Universidad San Francisco de Quito" xlink:href="http://grbio.org/institution/universidad-san-francisco-de-quito" xlink:type="simple">ZSFQ</named-content> 4946 from Santa <tp:taxon-name><tp:taxon-name-part taxon-name-part-type="genus">Rosa</tp:taxon-name-part></tp:taxon-name>, Napo province, Ecuador <bold>h</bold><italic><tp:taxon-name><tp:taxon-name-part taxon-name-part-type="genus" reg="Atractus">A.</tp:taxon-name-part><tp:taxon-name-part taxon-name-part-type="species" reg="occipitoalbus">occipitoalbus</tp:taxon-name-part></tp:taxon-name></italic> JMG-2077 from Macas, Morona Santiago province, Ecuador <bold>i</bold><italic><tp:taxon-name><tp:taxon-name-part taxon-name-part-type="genus" reg="Atractus">A.</tp:taxon-name-part><tp:taxon-name-part taxon-name-part-type="species" reg="major">major</tp:taxon-name-part></tp:taxon-name></italic> from Jatun Sacha Biological Reserve, Napo province, Ecuador; and <bold>j</bold><italic><tp:taxon-name><tp:taxon-name-part taxon-name-part-type="genus" reg="Atractus">A.</tp:taxon-name-part><tp:taxon-name-part taxon-name-part-type="species" reg="major">major</tp:taxon-name-part></tp:taxon-name></italic> from Reserva Natural Palmarí, Amazonas state, Brazil (photo by Sebastián Di Doménico).</p></caption><graphic xmlns:xlink="http://www.w3.org/1999/xlink" xlink:href="zookeys-1121-175_article-89539__-g005.jpg" position="float" orientation="portrait" xlink:type="simple" id="oo_744143.jpg"><uri content-type="original_file" xlink:type="simple">https://binary.pensoft.net/fig/744143</uri></graphic></fig><fig id="F1" position="float" orientation="portrait"><object-id xmlns:xlink="http://www.w3.org/1999/xlink" content-type="doi" xlink:type="simple">10.3897/zookeys.1121.89539.figure1</object-id><object-id xmlns:xlink="http://www.w3.org/1999/xlink" content-type="arpha" xlink:type="simple">80F5C7D6-3321-5E6E-A364-6B2E3668B65A</object-id><label>Figure 1.</label><caption><p>Phylogenetic relationships within <italic><tp:taxon-name><tp:taxon-name-part taxon-name-part-type="genus" reg="Atractus">Atractus</tp:taxon-name-part></tp:taxon-name></italic> inferred using a Bayesian inference and derived from analysis of 3,985 bp of DNA (gene fragments 16S, CYTB, ND4, C-MOS, NT3, and RAG1). Support values on intra-specific branches are not shown for clarity. Voucher numbers for sequences are indicated for each terminal. Black dots indicate clades with posterior probability values from 95–100%. Grey dots indicate values from 70–94%. White dots indicate values from 50–69% (values &lt; 50% not shown). Colored clades correspond to the species’ distribution presented in the map of Fig. <xref ref-type="fig" rid="F2">2</xref>. New or resurrected species are indicated in bold type.</p></caption><graphic xmlns:xlink="http://www.w3.org/1999/xlink" xlink:href="zookeys-1121-175_article-89539__-g001.jpg" position="float" orientation="portrait" xlink:type="simple" id="oo_744139.jpg"><uri content-type="original_file" xlink:type="simple">https://binary.pensoft.net/fig/744139</uri></graphic></fig><fig id="F2" position="float" orientation="portrait"><object-id xmlns:xlink="http://www.w3.org/1999/xlink" content-type="doi" xlink:type="simple">10.3897/zookeys.1121.89539.figure2</object-id><object-id xmlns:xlink="http://www.w3.org/1999/xlink" content-type="arpha" xlink:type="simple">5EB4A793-BF80-57D2-9BEC-3ED29BFE6F96</object-id><label>Figure 2.</label><caption><p>Distribution of <italic><tp:taxon-name><tp:taxon-name-part taxon-name-part-type="genus" reg="Atractus">Atractus</tp:taxon-name-part><tp:taxon-name-part taxon-name-part-type="species" reg="arangoi">arangoi</tp:taxon-name-part></tp:taxon-name></italic>, <italic><tp:taxon-name><tp:taxon-name-part taxon-name-part-type="genus" reg="Atractus">A.</tp:taxon-name-part><tp:taxon-name-part taxon-name-part-type="species" reg="roulei">roulei</tp:taxon-name-part></tp:taxon-name></italic>, <italic><tp:taxon-name><tp:taxon-name-part taxon-name-part-type="genus" reg="Atractus">A.</tp:taxon-name-part><tp:taxon-name-part taxon-name-part-type="species" reg="michaelsabini">michaelsabini</tp:taxon-name-part></tp:taxon-name></italic> sp. nov., <italic><tp:taxon-name><tp:taxon-name-part taxon-name-part-type="genus" reg="Atractus">A.</tp:taxon-name-part><tp:taxon-name-part taxon-name-part-type="species" reg="zgap">zgap</tp:taxon-name-part></tp:taxon-name></italic> sp. nov., and <italic><tp:taxon-name><tp:taxon-name-part taxon-name-part-type="genus" reg="Atractus">A.</tp:taxon-name-part><tp:taxon-name-part taxon-name-part-type="species" reg="discovery">discovery</tp:taxon-name-part></tp:taxon-name></italic> sp. nov. in Ecuador and adjacent Colombia. White dots represent localities listed under Suppl. material <xref ref-type="supplementary-material" rid="S1">1</xref>. Each colored area is a geographic representation of the suitable environmental conditions for one of the clades recovered in the phylogeny of Fig. <xref ref-type="fig" rid="F1">1</xref>.</p></caption><graphic xmlns:xlink="http://www.w3.org/1999/xlink" xlink:href="zookeys-1121-175_article-89539__-g002.jpg" position="float" orientation="portrait" xlink:type="simple" id="oo_744140.jpg"><uri content-type="original_file" xlink:type="simple">https://binary.pensoft.net/fig/744140</uri></graphic></fig><supplementary-material xmlns:xlink="http://www.w3.org/1999/xlink" id="S1" position="float" orientation="portrait" xlink:type="simple"><object-id content-type="doi" xlink:type="simple">10.3897/zookeys.1121.89539.suppl1</object-id><object-id content-type="zenodo_dep_id" xlink:type="simple">7087999</object-id><object-id content-type="arpha" xlink:type="simple">FFF4FDDB-6D47-5E7C-80FA-5DB6680A9E5F</object-id><label>Supplementary material 1</label><caption><p>Table S1</p></caption><statement content-type="dataType"><label>Data type</label><p>excel file.</p></statement><statement content-type="notes"><label>Explanation note</label><p>Locality data for species included in Fig. <xref ref-type="fig" rid="F2">2</xref>.</p></statement><media xlink:href="zookeys-1121-175_article-89539__-s001.xls" mimetype="application" mime-subtype="vnd.ms-excel" position="float" orientation="portrait" xlink:type="simple" id="oo_744150.xls"><uri content-type="original_file" xlink:type="simple">https://binary.pensoft.net/file/744150</uri></media><permissions><license xlink:type="simple"><license-p>This dataset is made available under the Open Database License (http://opendatacommons.org/licenses/odbl/1.0/). The Open Database License (ODbL) is a license agreement intended to allow users to freely share, modify, and use this Dataset while maintaining this same freedom for others, provided that the original source and author(s) are credited.</license-p></license></permissions><attrib specific-use="authors">Alejandro Arteaga, Amanda Quezada, Jose Vieira, Juan M. Guayasamin</attrib></supplementary-material></tp:treatment-sec><ref-list><ref id="B76"><mixed-citation xmlns:xlink="http://www.w3.org/1999/xlink" xlink:type="simple"><person-group><name name-style="western"><surname>Savage</surname><given-names>JM</given-names></name></person-group> (<year>1960</year>) <article-title>A revision of the Ecuadorian snakes of the Colubrid genus <italic><tp:taxon-name><tp:taxon-name-part taxon-name-part-type="genus">Atractus</tp:taxon-name-part></tp:taxon-name></italic>. Miscellaneous Publications, Museum of Zoology.</article-title><source>University of Michigan</source><volume>112</volume>: <fpage>1</fpage>–<lpage>184</lpage>.</mixed-citation></ref><ref id="B37"><mixed-citation xmlns:xlink="http://www.w3.org/1999/xlink" xlink:type="simple">IUCN (<year>2001</year>) <source>IUCN Red List categories and criteria: Version 3.1.</source><publisher-name>IUCN Species Survival Commission</publisher-name>, <publisher-loc>Gland and Cambridge</publisher-loc>, <size units="page">30 pp</size>.</mixed-citation></ref><ref id="B43"><mixed-citation xmlns:xlink="http://www.w3.org/1999/xlink" xlink:type="simple"><person-group><name name-style="western"><surname>Loughlin</surname><given-names>NJD</given-names></name><name name-style="western"><surname>Gosling</surname><given-names>WD</given-names></name><name name-style="western"><surname>Mothes</surname><given-names>P</given-names></name><name name-style="western"><surname>Montoya</surname><given-names>E</given-names></name></person-group> (<year>2018</year>) <article-title>Ecological consequences of post-Columbian indigenous depopulation in the Andean-Amazonian corridor.</article-title><source>Nature Ecology &amp; Evolution</source><volume>2</volume>(<issue>8</issue>): <fpage>1233</fpage>–<lpage>1236</lpage>. <ext-link xlink:type="simple" ext-link-type="doi" xlink:href="10.1038/s41559-018-0602-7">https://doi.org/10.1038/s41559-018-0602-7</ext-link></mixed-citation></ref></ref-list></tp:taxon-treatment>
