# Supplementary material for: ﻿Leaving no stone unturned: three additional new species of Atractus ground snakes (Serpentes, Colubridae) from Ecuador discovered using a biogeographical approach
Source: Zookeys. 2022 Sep 15;1121:175–210. doi: 10.3897/zookeys.1121.89539 (PMC9848674; doi:10.3897/zookeys.1121.89539)
Supplement: XML Treatment for Atractus michaelsabini [file zookeys.1121.89539-treatment3.xml]

<!DOCTYPE tp:taxon-treatment
  PUBLIC "-//TaxonX//DTD Taxonomic Treatment Publishing DTD v0 20100105//EN" "tax-treatment-NSO.dtd">
<tp:taxon-treatment xmlns:tp="http://www.plazi.org/taxpub"><tp:treatment-meta><kwd-group><label>Taxon classification</label><kwd>
                <named-content content-type="kingdom">Animalia</named-content>
              </kwd><kwd>
                <named-content content-type="order">Squamata</named-content>
              </kwd><kwd>
                <named-content content-type="family">Colubridae</named-content>
              </kwd></kwd-group><mixed-citation publication-type="journal"><person-group><name><surname>Arteaga</surname><given-names>Alejandro</given-names></name><name><surname>Quezada</surname><given-names>Amanda</given-names></name><name><surname>Vieira</surname><given-names>Jose</given-names></name><name><surname>Guayasamin</surname><given-names>Juan M.</given-names></name></person-group><article-title>﻿Leaving no stone unturned: three additional new species of <italic><tp:taxon-name><tp:taxon-name-part taxon-name-part-type="genus" reg="Atractus">Atractus</tp:taxon-name-part></tp:taxon-name></italic> ground snakes (<tp:taxon-name><tp:taxon-name-part taxon-name-part-type="suborder">Serpentes</tp:taxon-name-part></tp:taxon-name>, <tp:taxon-name><tp:taxon-name-part taxon-name-part-type="family">Colubridae</tp:taxon-name-part></tp:taxon-name>) from Ecuador discovered using a biogeographical approach</article-title><source>Zookeys</source><day>15</day><month>09</month><year>2022</year><volume>1121</volume><fpage>175</fpage><lpage>210</lpage><pub-id pub-id-type="doi">10.3897/zookeys.1121.89539</pub-id></mixed-citation></tp:treatment-meta><tp:nomenclature><label>﻿</label><tp:taxon-name>
              <object-id xmlns:xlink="http://www.w3.org/1999/xlink" content-type="arpha" xlink:type="simple">40F34958-F8F5-5BD7-9218-C051526D04A4</object-id>
              <tp:taxon-name-part taxon-name-part-type="genus" reg="Atractus">Atractus</tp:taxon-name-part>
              <tp:taxon-name-part taxon-name-part-type="species" reg="michaelsabini">michaelsabini</tp:taxon-name-part>
              <object-id xmlns:xlink="http://www.w3.org/1999/xlink" content-type="zoobank" xlink:type="simple">https://zoobank.org/E85C68A2-DAEF-4BC5-A6B3-6D1FEDEB9983</object-id>
            </tp:taxon-name><tp:taxon-status xmlns:xlink="http://www.w3.org/1999/xlink" xlink:type="simple">sp. nov.</tp:taxon-status><xref ref-type="fig" rid="F8">Figs 8</xref><xref ref-type="fig" rid="F9">, 9</xref><xref ref-type="fig" rid="F10">, 10f–h Proposed standard English name: Michael Sabin’s Ground Snake. Proposed standard Spanish name: Culebra tierrera de Michael Sabin.</xref><tp:nomenclature-citation-list><tp:nomenclature-citation><tp:taxon-name>
                  <tp:taxon-name-part taxon-name-part-type="genus" reg="Atractus">Atractus</tp:taxon-name-part>
                  <tp:taxon-name-part taxon-name-part-type="species" reg="roulei">roulei</tp:taxon-name-part>
                </tp:taxon-name><comment>Savage, 1960: 68 (part).</comment></tp:nomenclature-citation><tp:nomenclature-citation><tp:taxon-name>
                  <tp:taxon-name-part taxon-name-part-type="genus" reg="Atractus">Atractus</tp:taxon-name-part>
                  <tp:taxon-name-part taxon-name-part-type="species" reg="lehmanni">lehmanni</tp:taxon-name-part>
                </tp:taxon-name><comment><xref ref-type="bibr" rid="B7">Arteaga et al., 2017</xref>: 97.</comment></tp:nomenclature-citation></tp:nomenclature-citation-list></tp:nomenclature><tp:treatment-sec sec-type="Holotype" id="SECID0E2MBI"><title>Holotype.</title><p><named-content xmlns:xlink="http://www.w3.org/1999/xlink" content-type="dwc:institutional_code" xlink:title="Museo de Zoología de la Universidad San Francisco de Quito" xlink:href="http://grbio.org/institution/universidad-san-francisco-de-quito" xlink:type="simple">ZSFQ</named-content> 4938 (Figs <xref ref-type="fig" rid="F8">8</xref>, <xref ref-type="fig" rid="F9">9</xref>, <xref ref-type="fig" rid="F10">10g</xref>), adult male collected by Jorge Luis Romero at Corraleja, Azuay province, Ecuador (<named-content xmlns:xlink="http://www.w3.org/1999/xlink" content-type="dwc:verbatimCoordinates" xlink:type="simple"><named-content content-type="geo-json" specific-use="{&#34;type&#34;:&#34;Point&#34;,&#34;coordinates&#34;:[-79.227850,-3.387400]}" id="NCID0EUNBI" xlink:type="simple">S3.3874, W79.22785</named-content></named-content>; 2660 m).</p><fig id="F8" position="float" orientation="portrait"><object-id xmlns:xlink="http://www.w3.org/1999/xlink" content-type="doi" xlink:type="simple">10.3897/zookeys.1121.89539.figure8</object-id><object-id xmlns:xlink="http://www.w3.org/1999/xlink" content-type="arpha" xlink:type="simple">23876C09-BDB7-57A9-AB50-7FF39AF4B977</object-id><label>Figure 8.</label><caption><p>Adult male holotype of <italic><tp:taxon-name><tp:taxon-name-part taxon-name-part-type="genus" reg="Atractus">Atractus</tp:taxon-name-part><tp:taxon-name-part taxon-name-part-type="species" reg="michaelsabini">michaelsabini</tp:taxon-name-part></tp:taxon-name></italic> sp. nov. <named-content xmlns:xlink="http://www.w3.org/1999/xlink" content-type="dwc:institutional_code" xlink:title="Museo de Zoología de la Universidad San Francisco de Quito" xlink:href="http://grbio.org/institution/universidad-san-francisco-de-quito" xlink:type="simple">ZSFQ</named-content> 4938 in <bold>a</bold> dorsal and <bold>b</bold> ventral view.</p></caption><graphic xmlns:xlink="http://www.w3.org/1999/xlink" xlink:href="zookeys-1121-175_article-89539__-g008.jpg" position="float" orientation="portrait" xlink:type="simple" id="oo_744146.jpg"><uri content-type="original_file" xlink:type="simple">https://binary.pensoft.net/fig/744146</uri></graphic></fig><fig id="F9" position="float" orientation="portrait"><object-id xmlns:xlink="http://www.w3.org/1999/xlink" content-type="doi" xlink:type="simple">10.3897/zookeys.1121.89539.figure9</object-id><object-id xmlns:xlink="http://www.w3.org/1999/xlink" content-type="arpha" xlink:type="simple">4445BD9E-355A-58E3-9632-6D0444AFAE0A</object-id><label>Figure 9.</label><caption><p>Head of the adult male holotype of <italic><tp:taxon-name><tp:taxon-name-part taxon-name-part-type="genus" reg="Atractus">Atractus</tp:taxon-name-part><tp:taxon-name-part taxon-name-part-type="species" reg="michaelsabini">michaelsabini</tp:taxon-name-part></tp:taxon-name></italic> sp. nov. <named-content xmlns:xlink="http://www.w3.org/1999/xlink" content-type="dwc:institutional_code" xlink:title="Museo de Zoología de la Universidad San Francisco de Quito" xlink:href="http://grbio.org/institution/universidad-san-francisco-de-quito" xlink:type="simple">ZSFQ</named-content> 4938 in <bold>a</bold> dorsal <bold>b</bold> ventral <bold>c</bold> lateral right, and <bold>d</bold> lateral left view.</p></caption><graphic xmlns:xlink="http://www.w3.org/1999/xlink" xlink:href="zookeys-1121-175_article-89539__-g009.jpg" position="float" orientation="portrait" xlink:type="simple" id="oo_744147.jpg"><uri content-type="original_file" xlink:type="simple">https://binary.pensoft.net/fig/744147</uri></graphic></fig></tp:treatment-sec><tp:treatment-sec sec-type="Paratypes" id="SECID0E4PBI"><title>Paratypes.</title><p><abbrev xmlns:xlink="http://www.w3.org/1999/xlink" xlink:title="Museo de Zoología de la Universidad Tecnológica Indoamérica" id="ABBRID0EDQBI" xlink:type="simple">MZUTI</abbrev> 5289, adult female collected by Jorge Luis Romero at the type locality. <abbrev xmlns:xlink="http://www.w3.org/1999/xlink" xlink:title="Bioparque Amaru" id="ABBRID0EHQBI" xlink:type="simple">AMARU</abbrev> 002 (Fig. <xref ref-type="fig" rid="F10">10f</xref>), adult female collected by Jorge Luis Romero at the type locality. <named-content xmlns:xlink="http://www.w3.org/1999/xlink" content-type="dwc:institutional_code" xlink:title="Museo de Zoología de la Universidad San Francisco de Quito" xlink:href="http://grbio.org/institution/universidad-san-francisco-de-quito" xlink:type="simple">ZSFQ</named-content> 4939 (Fig. <xref ref-type="fig" rid="F10">10h</xref>), juvenile female collected by Jose Vieira and Amanda Quezada at El Panecillo, El Oro province, Ecuador (<named-content xmlns:xlink="http://www.w3.org/1999/xlink" content-type="dwc:verbatimCoordinates" xlink:type="simple"><named-content content-type="geo-json" specific-use="{&#34;type&#34;:&#34;Point&#34;,&#34;coordinates&#34;:[-79.482480,-3.467530]}" id="NCID0E1QBI" xlink:type="simple">S3.46753, W79.48248</named-content></named-content>; 2750 m). <named-content xmlns:xlink="http://www.w3.org/1999/xlink" content-type="dwc:institutional_code" xlink:title="Museo de Zoología de la Pontificia Universidad Católica del Ecuador" xlink:href="http://grbio.org/institution/museo-de-zoologia-pontificia-universidad-catolica-del-ecuador" xlink:type="simple">QCAZ</named-content> 7887 and 7902, adult male and female collected by Silvia Aldás in December 2006 at Guanazán, El Oro province, Ecuador (<named-content xmlns:xlink="http://www.w3.org/1999/xlink" content-type="dwc:verbatimCoordinates" xlink:type="simple"><named-content content-type="geo-json" specific-use="{&#34;type&#34;:&#34;Point&#34;,&#34;coordinates&#34;:[-79.490510,-3.446670]}" id="NCID0EGRBI" xlink:type="simple">S3.44667, W79.49051</named-content></named-content>; 2663 m). <named-content xmlns:xlink="http://www.w3.org/1999/xlink" content-type="dwc:institutional_code" xlink:title="Museo de Zoología de la Pontificia Universidad Católica del Ecuador" xlink:href="http://grbio.org/institution/museo-de-zoologia-pontificia-universidad-catolica-del-ecuador" xlink:type="simple">QCAZ</named-content> 9643 and 9652, adult females collected by Silvia Aldás in August 2009 at El Panecillo, El Oro province, Ecuador (<named-content xmlns:xlink="http://www.w3.org/1999/xlink" content-type="dwc:verbatimCoordinates" xlink:type="simple"><named-content content-type="geo-json" specific-use="{&#34;type&#34;:&#34;Point&#34;,&#34;coordinates&#34;:[-79.482480,-3.467530]}" id="NCID0ESRBI" xlink:type="simple">S3.46753, W79.48248</named-content></named-content>; 2775 m). DHMECN 7644–45, adult males collected by Mario Yánez-Muñoz, Luis Oyagata, Patricia Bejarano, and Marco Altamirano in March 2010 at Reserva Biológica Yunguilla, Azuay province, Ecuador (<named-content xmlns:xlink="http://www.w3.org/1999/xlink" content-type="dwc:verbatimCoordinates" xlink:type="simple"><named-content content-type="geo-json" specific-use="{&#34;type&#34;:&#34;Point&#34;,&#34;coordinates&#34;:[-79.275200,-3.226840]}" id="NCID0E1RBI" xlink:type="simple">S3.22684, W79.27520</named-content></named-content>; 1748 m). <named-content xmlns:xlink="http://www.w3.org/1999/xlink" content-type="dwc:institutional_code" xlink:title="American Museum of Natural History" xlink:href="http://grbio.org/institution/american-museum-natural-history" xlink:type="simple">AMNH</named-content> 18325, adult female collected in July 1920 at El Chiral, El Oro province, Ecuador (<named-content xmlns:xlink="http://www.w3.org/1999/xlink" content-type="dwc:verbatimCoordinates" xlink:type="simple"><named-content content-type="geo-json" specific-use="{&#34;type&#34;:&#34;Point&#34;,&#34;coordinates&#34;:[-79.597230,-3.638250]}" id="NCID0EGSBI" xlink:type="simple">S3.63825, W79.59723</named-content></named-content>; 1841 m). <named-content xmlns:xlink="http://www.w3.org/1999/xlink" content-type="dwc:institutional_code" xlink:title="American Museum of Natural History" xlink:href="http://grbio.org/institution/american-museum-natural-history" xlink:type="simple">AMNH</named-content> 22110–11, collected in August 1921 at La Chonta, El Oro province, Ecuador (<named-content xmlns:xlink="http://www.w3.org/1999/xlink" content-type="dwc:verbatimCoordinates" xlink:type="simple"><named-content content-type="geo-json" specific-use="{&#34;type&#34;:&#34;Point&#34;,&#34;coordinates&#34;:[-79.851440,-3.565850]}" id="NCID0ESSBI" xlink:type="simple">S3.56585, W79.85144</named-content></named-content>; 1025 m).</p><fig id="F10" position="float" orientation="portrait"><object-id xmlns:xlink="http://www.w3.org/1999/xlink" content-type="doi" xlink:type="simple">10.3897/zookeys.1121.89539.figure10</object-id><object-id xmlns:xlink="http://www.w3.org/1999/xlink" content-type="arpha" xlink:type="simple">488135B2-E3A5-5290-A195-E425AAFFB19A</object-id><label>Figure 10.</label><caption><p>Photographs of living specimens of <italic><tp:taxon-name><tp:taxon-name-part taxon-name-part-type="genus" reg="Atractus">Atractus</tp:taxon-name-part><tp:taxon-name-part taxon-name-part-type="species" reg="roulei">roulei</tp:taxon-name-part></tp:taxon-name></italic> and <italic><tp:taxon-name><tp:taxon-name-part taxon-name-part-type="genus" reg="Atractus">A.</tp:taxon-name-part><tp:taxon-name-part taxon-name-part-type="species" reg="michaelsabini">michaelsabini</tp:taxon-name-part></tp:taxon-name></italic> sp. nov. <bold>a</bold><italic><tp:taxon-name><tp:taxon-name-part taxon-name-part-type="genus" reg="Atractus">A.</tp:taxon-name-part><tp:taxon-name-part taxon-name-part-type="species" reg="roulei">roulei</tp:taxon-name-part></tp:taxon-name></italic><named-content xmlns:xlink="http://www.w3.org/1999/xlink" content-type="dwc:institutional_code" xlink:title="Museo de Zoología de la Universidad San Francisco de Quito" xlink:href="http://grbio.org/institution/universidad-san-francisco-de-quito" xlink:type="simple">ZSFQ</named-content> 4942 from Tixán, Chimborazo province, Ecuador <bold>b</bold><italic><tp:taxon-name><tp:taxon-name-part taxon-name-part-type="genus" reg="Atractus">A.</tp:taxon-name-part><tp:taxon-name-part taxon-name-part-type="species" reg="roulei">roulei</tp:taxon-name-part></tp:taxon-name></italic><named-content xmlns:xlink="http://www.w3.org/1999/xlink" content-type="dwc:institutional_code" xlink:title="Museo de Zoología de la Universidad San Francisco de Quito" xlink:href="http://grbio.org/institution/universidad-san-francisco-de-quito" xlink:type="simple">ZSFQ</named-content> 4944 from Tixán, Chimborazo province, Ecuador <bold>c</bold><italic><tp:taxon-name><tp:taxon-name-part taxon-name-part-type="genus" reg="Atractus">A.</tp:taxon-name-part><tp:taxon-name-part taxon-name-part-type="species" reg="roulei">roulei</tp:taxon-name-part></tp:taxon-name></italic><named-content xmlns:xlink="http://www.w3.org/1999/xlink" content-type="dwc:institutional_code" xlink:title="Museo de Zoología de la Universidad San Francisco de Quito" xlink:href="http://grbio.org/institution/universidad-san-francisco-de-quito" xlink:type="simple">ZSFQ</named-content> 4941 from Tixán, Chimborazo province, Ecuador <bold>d</bold><italic><tp:taxon-name><tp:taxon-name-part taxon-name-part-type="genus" reg="Atractus">A.</tp:taxon-name-part><tp:taxon-name-part taxon-name-part-type="species" reg="roulei">roulei</tp:taxon-name-part></tp:taxon-name></italic><named-content xmlns:xlink="http://www.w3.org/1999/xlink" content-type="dwc:institutional_code" xlink:title="Museo de Zoología de la Universidad San Francisco de Quito" xlink:href="http://grbio.org/institution/universidad-san-francisco-de-quito" xlink:type="simple">ZSFQ</named-content> 4945 from Tixán, Chimborazo province, Ecuador <bold>e</bold><italic><tp:taxon-name><tp:taxon-name-part taxon-name-part-type="genus" reg="Atractus">A.</tp:taxon-name-part><tp:taxon-name-part taxon-name-part-type="species" reg="roulei">roulei</tp:taxon-name-part></tp:taxon-name></italic> from Tixán, Chimborazo province, Ecuador <bold>f</bold><italic><tp:taxon-name><tp:taxon-name-part taxon-name-part-type="genus" reg="Atractus">A.</tp:taxon-name-part><tp:taxon-name-part taxon-name-part-type="species" reg="michaelsabini">michaelsabini</tp:taxon-name-part></tp:taxon-name></italic> sp. nov. <abbrev xmlns:xlink="http://www.w3.org/1999/xlink" xlink:title="Bioparque Amaru" id="ABBRID0ETWBI" xlink:type="simple">AMARU</abbrev> 002 from Corraleja, Azuay province, Ecuador <bold>g</bold><italic><tp:taxon-name><tp:taxon-name-part taxon-name-part-type="genus" reg="Atractus">A.</tp:taxon-name-part><tp:taxon-name-part taxon-name-part-type="species" reg="michaelsabini">michaelsabini</tp:taxon-name-part></tp:taxon-name></italic> sp. nov. holotype <named-content xmlns:xlink="http://www.w3.org/1999/xlink" content-type="dwc:institutional_code" xlink:title="Museo de Zoología de la Universidad San Francisco de Quito" xlink:href="http://grbio.org/institution/universidad-san-francisco-de-quito" xlink:type="simple">ZSFQ</named-content> 4938 from Corraleja, Azuay province, Ecuador and <bold>h</bold><italic><tp:taxon-name><tp:taxon-name-part taxon-name-part-type="genus" reg="Atractus">A.</tp:taxon-name-part><tp:taxon-name-part taxon-name-part-type="species" reg="michaelsabini">michaelsabini</tp:taxon-name-part></tp:taxon-name></italic> sp. nov. <named-content xmlns:xlink="http://www.w3.org/1999/xlink" content-type="dwc:institutional_code" xlink:title="Museo de Zoología de la Universidad San Francisco de Quito" xlink:href="http://grbio.org/institution/universidad-san-francisco-de-quito" xlink:type="simple">ZSFQ</named-content> 4939 from El Panecillo, El Oro province, Ecuador.</p></caption><graphic xmlns:xlink="http://www.w3.org/1999/xlink" xlink:href="zookeys-1121-175_article-89539__-g010.jpg" position="float" orientation="portrait" xlink:type="simple" id="oo_744148.jpg"><uri content-type="original_file" xlink:type="simple">https://binary.pensoft.net/fig/744148</uri></graphic></fig></tp:treatment-sec><tp:treatment-sec sec-type="diagnosis" id="SECID0E5XBI"><title>Diagnosis.</title><p><italic><tp:taxon-name><tp:taxon-name-part taxon-name-part-type="genus" reg="Atractus">Atractus</tp:taxon-name-part><tp:taxon-name-part taxon-name-part-type="species" reg="michaelsabini">michaelsabini</tp:taxon-name-part></tp:taxon-name></italic> sp. nov. is placed in the genus <italic><tp:taxon-name><tp:taxon-name-part taxon-name-part-type="genus" reg="Atractus">Atractus</tp:taxon-name-part></tp:taxon-name></italic>, as diagnosed by <xref ref-type="bibr" rid="B76">Savage (1960)</xref>, based on phylogenetic evidence (Fig. <xref ref-type="fig" rid="F1">1</xref>). The species is diagnosed based on the following combination of characters: (1) 15/15/15 smooth dorsals; (2) one postocular; (3) loreal 3 × longer than high; (4) temporals 1+2; (5) five or six supralabials, with (usually) third and fourth contacting orbit; (6) five or six infralabials, with (usually) first three contacting chinshields; (7) 9–13 maxillary teeth; (8) 1–3 rows of gular scales; (9) 1–3 preventrals; (10) 143–144 ventrals in males and 144–153 in females; (11) 24–31 subcaudals in males and 17–19 in females; (12) dorsal ground color golden yellow (Figs <xref ref-type="fig" rid="F8">8</xref>, <xref ref-type="fig" rid="F10">10f–g</xref>) to dark brown (Fig. <xref ref-type="fig" rid="F10">10h</xref>) with each scale outlined in black, forming a reticulation; (13) venter yellowish with various degrees of brown stippling (Fig. <xref ref-type="fig" rid="F8">8b</xref>); (14) 256–321 mm <abbrev xmlns:xlink="http://www.w3.org/1999/xlink" xlink:title="snout-vent length" id="ABBRID0EOZBI" xlink:type="simple">SVL</abbrev> in males and 201–392 mm <abbrev xmlns:xlink="http://www.w3.org/1999/xlink" xlink:title="snout-vent length" id="ABBRID0ESZBI" xlink:type="simple">SVL</abbrev> in females; (15) 35–42 mm <abbrev xmlns:xlink="http://www.w3.org/1999/xlink" xlink:title="tail length" id="ABBRID0EWZBI" xlink:type="simple">TL</abbrev> in males and 21–37 mm <abbrev xmlns:xlink="http://www.w3.org/1999/xlink" xlink:title="tail length" id="ABBRID0E1ZBI" xlink:type="simple">TL</abbrev> in females.</p></tp:treatment-sec><tp:treatment-sec sec-type="comparisons" id="SECID0E5ZBI"><title>Comparisons.</title><p><italic><tp:taxon-name><tp:taxon-name-part taxon-name-part-type="genus" reg="Atractus">Atractus</tp:taxon-name-part><tp:taxon-name-part taxon-name-part-type="species" reg="michaelsabini">michaelsabini</tp:taxon-name-part></tp:taxon-name></italic> sp. nov. is compared to other members of the <italic><tp:taxon-name><tp:taxon-name-part taxon-name-part-type="genus" reg="Atractus">A.</tp:taxon-name-part><tp:taxon-name-part taxon-name-part-type="species" reg="roulei">roulei</tp:taxon-name-part></tp:taxon-name></italic> species group: <italic><tp:taxon-name><tp:taxon-name-part taxon-name-part-type="genus" reg="Atractus">Atractus</tp:taxon-name-part><tp:taxon-name-part taxon-name-part-type="species" reg="carrioni">carrioni</tp:taxon-name-part></tp:taxon-name></italic> and <italic><tp:taxon-name><tp:taxon-name-part taxon-name-part-type="genus" reg="Atractus">A.</tp:taxon-name-part><tp:taxon-name-part taxon-name-part-type="species" reg="roulei">roulei</tp:taxon-name-part></tp:taxon-name></italic>. From <italic><tp:taxon-name><tp:taxon-name-part taxon-name-part-type="genus" reg="Atractus">A.</tp:taxon-name-part><tp:taxon-name-part taxon-name-part-type="species" reg="carrioni">carrioni</tp:taxon-name-part></tp:taxon-name></italic>, the new species differs in having a loreal scale (Fig. <xref ref-type="fig" rid="F9">9c</xref>) (absent in <italic><tp:taxon-name><tp:taxon-name-part taxon-name-part-type="genus" reg="Atractus">A.</tp:taxon-name-part><tp:taxon-name-part taxon-name-part-type="species" reg="carrioni">carrioni</tp:taxon-name-part></tp:taxon-name></italic>). From <italic><tp:taxon-name><tp:taxon-name-part taxon-name-part-type="genus" reg="Atractus">A.</tp:taxon-name-part><tp:taxon-name-part taxon-name-part-type="species" reg="roulei">roulei</tp:taxon-name-part></tp:taxon-name></italic> (Figs <xref ref-type="fig" rid="F10">10a–e</xref>), the new species differs in having a dorsal pattern in which each scale is outlined in a thin black line, thus creating a reticulation, and by having the prefrontal scale in broad contact with the postnasal (Fig. <xref ref-type="fig" rid="F9">9c</xref>) (not in contact or barely in contact in <italic><tp:taxon-name><tp:taxon-name-part taxon-name-part-type="genus" reg="Atractus">A.</tp:taxon-name-part><tp:taxon-name-part taxon-name-part-type="species" reg="roulei">roulei</tp:taxon-name-part></tp:taxon-name></italic>). Furthermore, the existence of the bright golden yellow morph in adult individuals has so far been recorded only in <italic><tp:taxon-name><tp:taxon-name-part taxon-name-part-type="genus" reg="Atractus">A.</tp:taxon-name-part><tp:taxon-name-part taxon-name-part-type="species" reg="michaelsabini">michaelsabini</tp:taxon-name-part></tp:taxon-name></italic> sp. nov.; not in <italic><tp:taxon-name><tp:taxon-name-part taxon-name-part-type="genus" reg="Atractus">A.</tp:taxon-name-part><tp:taxon-name-part taxon-name-part-type="species" reg="roulei">roulei</tp:taxon-name-part></tp:taxon-name></italic>, where adults are dark brown dorsally (Fig. <xref ref-type="fig" rid="F10">10a–e</xref>). In <italic><tp:taxon-name><tp:taxon-name-part taxon-name-part-type="genus" reg="Atractus">A.</tp:taxon-name-part><tp:taxon-name-part taxon-name-part-type="species" reg="roulei">roulei</tp:taxon-name-part></tp:taxon-name></italic>, there is a black spot at the base of each dorsal scale, whereas in <italic><tp:taxon-name><tp:taxon-name-part taxon-name-part-type="genus" reg="Atractus">A.</tp:taxon-name-part><tp:taxon-name-part taxon-name-part-type="species" reg="michaelsabini">michaelsabini</tp:taxon-name-part></tp:taxon-name></italic> sp. nov. the spot is at the tip of each dorsal scale and is connected to the black reticulum. Genetic divergence in a 578 bp long fragment of the mitochondrial CYTB gene between <italic><tp:taxon-name><tp:taxon-name-part taxon-name-part-type="genus" reg="Atractus">A.</tp:taxon-name-part><tp:taxon-name-part taxon-name-part-type="species" reg="michaelsabini">michaelsabini</tp:taxon-name-part></tp:taxon-name></italic> sp. nov. and <italic><tp:taxon-name><tp:taxon-name-part taxon-name-part-type="genus" reg="Atractus">A.</tp:taxon-name-part><tp:taxon-name-part taxon-name-part-type="species" reg="roulei">roulei</tp:taxon-name-part></tp:taxon-name></italic> is 6.5–7.2%, whereas intraspecific distances are 0–4.5% in <italic><tp:taxon-name><tp:taxon-name-part taxon-name-part-type="genus" reg="Atractus">A.</tp:taxon-name-part><tp:taxon-name-part taxon-name-part-type="species" reg="michaelsabini">michaelsabini</tp:taxon-name-part></tp:taxon-name></italic> sp. nov. and 0–4.8% in <italic><tp:taxon-name><tp:taxon-name-part taxon-name-part-type="genus" reg="Atractus">A.</tp:taxon-name-part><tp:taxon-name-part taxon-name-part-type="species" reg="roulei">roulei</tp:taxon-name-part></tp:taxon-name></italic>.</p></tp:treatment-sec><tp:treatment-sec sec-type="description" id="SECID0EEACI"><title>Description of holotype.</title><p>Adult male, <abbrev xmlns:xlink="http://www.w3.org/1999/xlink" xlink:title="snout-vent length" id="ABBRID0EKACI" xlink:type="simple">SVL</abbrev> 256 mm, tail length 39 mm (15.2% <abbrev xmlns:xlink="http://www.w3.org/1999/xlink" xlink:title="snout-vent length" id="ABBRID0EOACI" xlink:type="simple">SVL</abbrev>); body diameter 7.4 mm; head length 10.7 mm (3.1% <abbrev xmlns:xlink="http://www.w3.org/1999/xlink" xlink:title="snout-vent length" id="ABBRID0ESACI" xlink:type="simple">SVL</abbrev>); head width 6.4 mm (2.5% <abbrev xmlns:xlink="http://www.w3.org/1999/xlink" xlink:title="snout-vent length" id="ABBRID0EWACI" xlink:type="simple">SVL</abbrev>); interocular distance 3.7 mm; head slightly distinct from body; snout-orbit distance 3.5 mm; rostral 1.9 mm wide, ca. as broad as high; internasals 1.0 mm wide; prefrontals 2.0 mm wide; frontal 3.0 mm wide, with a curvilinear triangular shape in dorsal view; parietals 2.9 mm wide (65% length); nasal divided; loreal 2.2 mm long, ~ 3 × longer than high; eye diameter 1.4 mm; pupil round; supraoculars 1.3 mm wide; one postocular; temporals 1+2; five supralabials, third contacting orbit; symphysial 1.7 mm wide, ~ 3 × as broad as long, separated from chinshields by first pair of infralabials; five infralabials, first three contacting chinshields; chinshields ~ 2 × as long as broad, posterior chinshields absent; dorsal scales arranged in 15/15/15 rows, smooth without apical pits; no preventrals; ventrals 143; anal plate single; 31 paired subcaudals.</p></tp:treatment-sec><tp:treatment-sec sec-type="natural history" id="SECID0E1ACI"><title>Natural history.</title><p>Most individuals of <italic><tp:taxon-name><tp:taxon-name-part taxon-name-part-type="genus" reg="Atractus">Atractus</tp:taxon-name-part><tp:taxon-name-part taxon-name-part-type="species" reg="michaelsabini">michaelsabini</tp:taxon-name-part></tp:taxon-name></italic> sp. nov. have been found during the day hidden under rocks, mats of rotten vegetation, or buried in soft soil in pastures and maize plantations close to remnants of native forest. At night, they have been seen crossing forest trails. At the type locality, clutches of three or four eggs have been found under soil (Jorge Luis Romero, pers. comm.). Anecdotal information suggests that these snakes are more active during the rainy months (February-May at the type locality; Jorge Luis Romero, pers. comm.).</p></tp:treatment-sec><tp:treatment-sec sec-type="distribution" id="SECID0ELBCI"><title>Distribution.</title><p><italic><tp:taxon-name><tp:taxon-name-part taxon-name-part-type="genus" reg="Atractus">Atractus</tp:taxon-name-part><tp:taxon-name-part taxon-name-part-type="species" reg="michaelsabini">michaelsabini</tp:taxon-name-part></tp:taxon-name></italic> sp. nov. is endemic to an estimated 2,530 km<sup>2</sup> area along the Pacific slopes of the Andes in southwestern Ecuador. The species occurs in the xeric inter-Andean valley of the Río Jubones as well as on the slopes of the Cordillera de Chilla. <italic><tp:taxon-name><tp:taxon-name-part taxon-name-part-type="genus" reg="Atractus">Atractus</tp:taxon-name-part><tp:taxon-name-part taxon-name-part-type="species" reg="michaelsabini">michaelsabini</tp:taxon-name-part></tp:taxon-name></italic> sp. nov. is known from provinces Azuay, El Oro, and Loja, and has been recorded at elevations between 927 and 2922 a.s.l. (Fig. <xref ref-type="fig" rid="F2">2</xref>).</p></tp:treatment-sec><tp:treatment-sec sec-type="etymology" id="SECID0ENCCI"><title>Etymology.</title><p>The specific epithet <italic><tp:taxon-name><tp:taxon-name-part taxon-name-part-type="genus" reg="Atractus"/><tp:taxon-name-part taxon-name-part-type="species" reg="michaelsabini">michaelsabini</tp:taxon-name-part></tp:taxon-name></italic> is a patronym honoring a young nature lover, Michael Sabin, grandson of American philanthropist and conservationist Andrew “Andy” Sabin. The Sabin family is involved in conservation and field research of amphibians and reptiles and has protected over 264,365 acres of critical habitat throughout the world.</p></tp:treatment-sec><tp:treatment-sec sec-type="conservation status" id="SECID0E4CCI"><title>Conservation status.</title><p>We consider <italic><tp:taxon-name><tp:taxon-name-part taxon-name-part-type="genus" reg="Atractus">Atractus</tp:taxon-name-part><tp:taxon-name-part taxon-name-part-type="species" reg="michaelsabini">michaelsabini</tp:taxon-name-part></tp:taxon-name></italic> sp. nov. to be Endangered following the IUCN criteria B1a, b (i, iii) (<xref ref-type="bibr" rid="B37">IUCN 2001</xref>), because the species’ extent of occurrence is estimated to be much less than 5,000 km<sup>2</sup> (Fig. <xref ref-type="fig" rid="F2">2</xref>) and its habitat is severely fragmented and declining in extent and quality due to deforestation. Although <italic><tp:taxon-name><tp:taxon-name-part taxon-name-part-type="genus" reg="Atractus">A.</tp:taxon-name-part><tp:taxon-name-part taxon-name-part-type="species" reg="michaelsabini">michaelsabini</tp:taxon-name-part></tp:taxon-name></italic> sp. nov. is present in two protected areas (private reserves Buenaventura and Yunguilla of Fundación Jocotoco), nine of the 14 localities where the species has been recorded (Suppl. material <xref ref-type="supplementary-material" rid="S1">1</xref>: Table S1) are in heavily human-modified areas. Based on maps of Ecuador’s vegetation cover (<xref ref-type="bibr" rid="B44">MAE 2012</xref>), we estimate that nearly 70% of the forest cover throughout the species’ potential distribution area has been destroyed, mostly due to the expansion of the agricultural frontier.</p></tp:treatment-sec><tp:treatment-sec><!--Section generated to contain objects referenced in tp:taxon-treatment.--><fig id="F1" position="float" orientation="portrait"><object-id xmlns:xlink="http://www.w3.org/1999/xlink" content-type="doi" xlink:type="simple">10.3897/zookeys.1121.89539.figure1</object-id><object-id xmlns:xlink="http://www.w3.org/1999/xlink" content-type="arpha" xlink:type="simple">80F5C7D6-3321-5E6E-A364-6B2E3668B65A</object-id><label>Figure 1.</label><caption><p>Phylogenetic relationships within <italic><tp:taxon-name><tp:taxon-name-part taxon-name-part-type="genus" reg="Atractus">Atractus</tp:taxon-name-part></tp:taxon-name></italic> inferred using a Bayesian inference and derived from analysis of 3,985 bp of DNA (gene fragments 16S, CYTB, ND4, C-MOS, NT3, and RAG1). Support values on intra-specific branches are not shown for clarity. Voucher numbers for sequences are indicated for each terminal. Black dots indicate clades with posterior probability values from 95–100%. Grey dots indicate values from 70–94%. White dots indicate values from 50–69% (values &lt; 50% not shown). Colored clades correspond to the species’ distribution presented in the map of Fig. <xref ref-type="fig" rid="F2">2</xref>. New or resurrected species are indicated in bold type.</p></caption><graphic xmlns:xlink="http://www.w3.org/1999/xlink" xlink:href="zookeys-1121-175_article-89539__-g001.jpg" position="float" orientation="portrait" xlink:type="simple" id="oo_744139.jpg"><uri content-type="original_file" xlink:type="simple">https://binary.pensoft.net/fig/744139</uri></graphic></fig><fig id="F2" position="float" orientation="portrait"><object-id xmlns:xlink="http://www.w3.org/1999/xlink" content-type="doi" xlink:type="simple">10.3897/zookeys.1121.89539.figure2</object-id><object-id xmlns:xlink="http://www.w3.org/1999/xlink" content-type="arpha" xlink:type="simple">5EB4A793-BF80-57D2-9BEC-3ED29BFE6F96</object-id><label>Figure 2.</label><caption><p>Distribution of <italic><tp:taxon-name><tp:taxon-name-part taxon-name-part-type="genus" reg="Atractus">Atractus</tp:taxon-name-part><tp:taxon-name-part taxon-name-part-type="species" reg="arangoi">arangoi</tp:taxon-name-part></tp:taxon-name></italic>, <italic><tp:taxon-name><tp:taxon-name-part taxon-name-part-type="genus" reg="Atractus">A.</tp:taxon-name-part><tp:taxon-name-part taxon-name-part-type="species" reg="roulei">roulei</tp:taxon-name-part></tp:taxon-name></italic>, <italic><tp:taxon-name><tp:taxon-name-part taxon-name-part-type="genus" reg="Atractus">A.</tp:taxon-name-part><tp:taxon-name-part taxon-name-part-type="species" reg="michaelsabini">michaelsabini</tp:taxon-name-part></tp:taxon-name></italic> sp. nov., <italic><tp:taxon-name><tp:taxon-name-part taxon-name-part-type="genus" reg="Atractus">A.</tp:taxon-name-part><tp:taxon-name-part taxon-name-part-type="species" reg="zgap">zgap</tp:taxon-name-part></tp:taxon-name></italic> sp. nov., and <italic><tp:taxon-name><tp:taxon-name-part taxon-name-part-type="genus" reg="Atractus">A.</tp:taxon-name-part><tp:taxon-name-part taxon-name-part-type="species" reg="discovery">discovery</tp:taxon-name-part></tp:taxon-name></italic> sp. nov. in Ecuador and adjacent Colombia. White dots represent localities listed under Suppl. material <xref ref-type="supplementary-material" rid="S1">1</xref>. Each colored area is a geographic representation of the suitable environmental conditions for one of the clades recovered in the phylogeny of Fig. <xref ref-type="fig" rid="F1">1</xref>.</p></caption><graphic xmlns:xlink="http://www.w3.org/1999/xlink" xlink:href="zookeys-1121-175_article-89539__-g002.jpg" position="float" orientation="portrait" xlink:type="simple" id="oo_744140.jpg"><uri content-type="original_file" xlink:type="simple">https://binary.pensoft.net/fig/744140</uri></graphic></fig><supplementary-material xmlns:xlink="http://www.w3.org/1999/xlink" id="S1" position="float" orientation="portrait" xlink:type="simple"><object-id content-type="doi" xlink:type="simple">10.3897/zookeys.1121.89539.suppl1</object-id><object-id content-type="zenodo_dep_id" xlink:type="simple">7087999</object-id><object-id content-type="arpha" xlink:type="simple">FFF4FDDB-6D47-5E7C-80FA-5DB6680A9E5F</object-id><label>Supplementary material 1</label><caption><p>Table S1</p></caption><statement content-type="dataType"><label>Data type</label><p>excel file.</p></statement><statement content-type="notes"><label>Explanation note</label><p>Locality data for species included in Fig. <xref ref-type="fig" rid="F2">2</xref>.</p></statement><media xlink:href="zookeys-1121-175_article-89539__-s001.xls" mimetype="application" mime-subtype="vnd.ms-excel" position="float" orientation="portrait" xlink:type="simple" id="oo_744150.xls"><uri content-type="original_file" xlink:type="simple">https://binary.pensoft.net/file/744150</uri></media><permissions><license xlink:type="simple"><license-p>This dataset is made available under the Open Database License (http://opendatacommons.org/licenses/odbl/1.0/). The Open Database License (ODbL) is a license agreement intended to allow users to freely share, modify, and use this Dataset while maintaining this same freedom for others, provided that the original source and author(s) are credited.</license-p></license></permissions><attrib specific-use="authors">Alejandro Arteaga, Amanda Quezada, Jose Vieira, Juan M. Guayasamin</attrib></supplementary-material></tp:treatment-sec><ref-list><ref id="B7"><mixed-citation xmlns:xlink="http://www.w3.org/1999/xlink" xlink:type="simple"><person-group><name name-style="western"><surname>Arteaga</surname><given-names>A</given-names></name><name name-style="western"><surname>Mebert</surname><given-names>K</given-names></name><name name-style="western"><surname>Valencia</surname><given-names>JH</given-names></name><name name-style="western"><surname>Cisneros-Heredia</surname><given-names>DF</given-names></name><name name-style="western"><surname>Peñafiel</surname><given-names>N</given-names></name><name name-style="western"><surname>Reyes-Puig</surname><given-names>C</given-names></name><name name-style="western"><surname>Vieira-Fernandes</surname><given-names>JL</given-names></name><name name-style="western"><surname>Guayasamin</surname><given-names>JM</given-names></name></person-group> (<year>2017</year>) <article-title>Molecular phylogeny of <italic><tp:taxon-name><tp:taxon-name-part taxon-name-part-type="genus">Atractus</tp:taxon-name-part></tp:taxon-name></italic> (<tp:taxon-name><tp:taxon-name-part taxon-name-part-type="suborder">Serpentes</tp:taxon-name-part></tp:taxon-name>, <tp:taxon-name><tp:taxon-name-part taxon-name-part-type="family">Dipsadidae</tp:taxon-name-part></tp:taxon-name>), with emphasis on Ecuadorian species and the description of three new taxa.</article-title><source>ZooKeys</source><volume>661</volume>: <fpage>91</fpage>–<lpage>123</lpage>. <ext-link xlink:type="simple" ext-link-type="doi" xlink:href="10.3897/zookeys.661.11224">https://doi.org/10.3897/zookeys.661.11224</ext-link></mixed-citation></ref><ref id="B76"><mixed-citation xmlns:xlink="http://www.w3.org/1999/xlink" xlink:type="simple"><person-group><name name-style="western"><surname>Savage</surname><given-names>JM</given-names></name></person-group> (<year>1960</year>) <article-title>A revision of the Ecuadorian snakes of the Colubrid genus <italic><tp:taxon-name><tp:taxon-name-part taxon-name-part-type="genus">Atractus</tp:taxon-name-part></tp:taxon-name></italic>. Miscellaneous Publications, Museum of Zoology.</article-title><source>University of Michigan</source><volume>112</volume>: <fpage>1</fpage>–<lpage>184</lpage>.</mixed-citation></ref><ref id="B37"><mixed-citation xmlns:xlink="http://www.w3.org/1999/xlink" xlink:type="simple">IUCN (<year>2001</year>) <source>IUCN Red List categories and criteria: Version 3.1.</source><publisher-name>IUCN Species Survival Commission</publisher-name>, <publisher-loc>Gland and Cambridge</publisher-loc>, <size units="page">30 pp</size>.</mixed-citation></ref><ref id="B44"><mixed-citation xmlns:xlink="http://www.w3.org/1999/xlink" xlink:type="simple">MAE (<year>2012</year>) <source>Línea base de deforestación del Ecuador continental.</source><publisher-name>Ministerio del Ambiente del Ecuador</publisher-name>, <publisher-loc>Quito</publisher-loc>, <size units="page">30 pp</size>.</mixed-citation></ref></ref-list></tp:taxon-treatment>
