# Supplementary material for: ﻿Leaving no stone unturned: three additional new species of Atractus ground snakes (Serpentes, Colubridae) from Ecuador discovered using a biogeographical approach
Source: Zookeys. 2022 Sep 15;1121:175–210. doi: 10.3897/zookeys.1121.89539 (PMC9848674; doi:10.3897/zookeys.1121.89539)
Supplement: Supplementary material 1 — Table S1 [file zookeys-1121-175_article-89539__-s001.xls]

## Sheet: Sheet1
Species	Country	Province	Locality	Latitude	Longitude	Elev. (m)	Source
A. arangoi	Colombia	Putumayo	Orito	0.66572	-76.8721	343	Photo by Alex Varney
A. arangoi	Colombia	Putumayo	Puerto Asís	0.49923	-76.4992	254	Daniel 1949
A. arangoi	Colombia	Putumayo	Puerto Caicedo	0.68792	-76.6046	280	Silva-Haad 2004
A. arangoi	Colombia	Putumayo	Reserva La Isla Escondida	0.65421	-77.0738	834	iNaturalist
A. arangoi	Colombia	Putumayo	San Miguel de Mocoa	1.14933	-76.6466	590	Daniel 1949
A. arangoi	Ecuador	Napo	Hostería Los Helechos	-0.9739	-77.8142	518	iNaturalist
A. arangoi	Ecuador	Napo	Jatun Sacha Reserve	-1.06596	-77.6166	408	This work; Table 1
A. arangoi	Ecuador	Napo	Selina Lodge	-1.04334	-77.7149	435	iNaturalist
A. arangoi	Ecuador	Orellana	San José de Payamino	-0.49991	-77.283	300	Maynard et al. 2017
A. arangoi	Ecuador	Sucumbíos	Lago Agrio	0.0847	-76.8828	301	Duellman 1978
A. arangoi	Ecuador	Sucumbíos	Río Cuyabeno	-0.20866	-75.9277	217	Photo by Eric Osterman
A. arangoi	Ecuador	Sucumbíos	Santa Cecilia	0.08326	-76.993	317	Duellman 1978
A. arangoi	Ecuador	Sucumbíos	Sector Blanca A	0.3227	-76.193	264	Arteaga et al. 2017
A. discovery sp. nov.	Ecuador	Azuay	Amaluza	-2.61583	-78.5654	2002	This work; Table 1
A. discovery sp. nov.	Ecuador	Morona Santiago	Campamento Arenales	-2.59253	-78.5651	2057	This work; Table 1
A. michaelsabini sp. nov.	Ecuador	Azuay	Corraleja	-3.3874	-79.2279	2660	This work; Table 1
A. michaelsabini sp. nov.	Ecuador	Azuay	La Grita	-3.32096	-79.2897	1095	This work; Table 1
A. michaelsabini sp. nov.	Ecuador	Azuay	Poetate	-3.41645	-79.2696	2269	This work; Table 1
A. michaelsabini sp. nov.	Ecuador	Azuay	Reserva Biológica Yunguilla	-3.22684	-79.2752	1748	Arteaga et al. 2017
A. michaelsabini sp. nov.	Ecuador	El Oro	Chepel	-3.69167	-79.4644	1901	Yánez-Muñoz et al. 2019
A. michaelsabini sp. nov.	Ecuador	El Oro	El Chiral	-3.63825	-79.5972	1841	Savage 1960
A. michaelsabini sp. nov.	Ecuador	El Oro	El Panecillo	-3.46753	-79.4825	2775	Arteaga et al. 2017
A. michaelsabini sp. nov.	Ecuador	El Oro	Guanazán	-3.44126	-79.4941	2789	Arteaga et al. 2017
A. michaelsabini sp. nov.	Ecuador	El Oro	La Chonta	-3.56586	-79.8514	1025	Savage 1960
A. michaelsabini sp. nov.	Ecuador	El Oro	Ñalacapac	-3.69833	-79.8028	927	Yánez-Muñoz et al. 2019
A. michaelsabini sp. nov.	Ecuador	El Oro	Pacha–Cerro Azul	-3.50281	-79.7252	1037	Photo by Anton Sorokin
A. michaelsabini sp. nov.	Ecuador	El Oro	Reserva Buenaventura	-3.64797	-79.7551	947	Photo by Dan Cogalniceanu
A. michaelsabini sp. nov.	Ecuador	El Oro	South of Chonta	-3.60803	-79.7657	1364	Savage 1960
A. michaelsabini sp. nov.	Ecuador	Loja	El Cisne	-3.77717	-79.3958	2922	Photo by Regdy Vera
A. roulei	Ecuador	Azuay	Chaucha, 2 km SW of	-2.90252	-79.39	2495	Photo by Morley Read
A. roulei	Ecuador	Azuay	Hierba Buena	-2.72525	-79.4142	2527	Passos et al. 2022
A. roulei	Ecuador	Azuay	Hierba Mala	-2.72018	-79.4382	2694	Passos et al. 2022
A. roulei	Ecuador	Azuay	Loma del Tambo	-2.84891	-79.4741	1480	iNaturalist
A. roulei	Ecuador	Azuay	Luz María, 10–15 km E of	-2.69209	-79.3167	2500	This work; Table 1
A. roulei	Ecuador	Azuay	Miguir, 10 km E of	-2.78771	-79.3713	2622	This work; Table 1
A. roulei	Ecuador	Azuay	Molleturo	-2.75282	-79.3857	1913	Photo by Ernesto Arbeláez
A. roulei	Ecuador	Azuay	San Antonio de Chaucha	-2.9079	-79.4135	1841	This work; Table 1
A. roulei	Ecuador	Bolívar	Above Balzapamba	-1.83601	-79.1332	2026	Arteaga et al. 2017
A. roulei	Ecuador	Bolívar	Guaranda, 7.5 km S of	-1.66667	-79.0142	2610	Savage 1960
A. roulei	Ecuador	Bolívar	San José de Chimbo	-1.6872	-79.0264	2501	Savage 1961
A. roulei	Ecuador	Cañar	Huatacón	-2.48003	-79.1722	1418	Photo by Luis Arteaga
A. roulei	Ecuador	Chimborazo	Alausí	-2.19602	-78.8536	2350	Savage 1960
A. roulei	Ecuador	Chimborazo	Alausí valley	-2.2102	-78.8333	2591	Savage 1960
A. roulei	Ecuador	Chimborazo	Tixán, 1 km S of	-2.16174	-78.8123	2892	Arteaga et al. 2017
A. roulei	Ecuador	Chimborazo	Tixán, 2 km SW of	-2.1591	-78.8238	2701	This work; Table 1
A. roulei	Ecuador	Chimborazo	Tixán, 4.9 km S of	-2.16667	-78.85	2652	Savage 1960
A. zgap sp. nov.	Ecuador	Napo	Borja, 1 km NE of	-0.40954	-77.8401	1703	This work; Table 1
A. zgap sp. nov.	Ecuador	Napo	Bosque Protector La Cascada	-0.14572	-77.4959	1460	This work; Table 1
A. zgap sp. nov.	Ecuador	Napo	El Chaco	-0.33763	-77.8096	1595	This work; Table 1
A. zgap sp. nov.	Ecuador	Napo	Río Quijos Ecolodge	-0.39206	-77.8156	1600	iNaturalist
A. zgap sp. nov.	Ecuador	Napo	Santa Rosa	-0.31004	-77.7859	1500	This work; Table 1
